# Supplementary material for: Ionomic and transcriptomic analyses of two cotton cultivars (Gossypium hirsutum L.) provide insights into the ion balance mechanism of cotton under salt stress
Source: PLoS One. 2019 Dec 23;14(12):e0226776. doi: 10.1371/journal.pone.0226776 (PMC6927655; doi:10.1371/journal.pone.0226776)
Supplement: S1 Table — Primers name, annotion, abbreviation used for analysis of genes expression. (XLS) [file pone.0226776.s003.xls]

## Sheet: Sheet1
Table S1. Primers used for qRT-PCR analysis. Primers name, annotion, abbreviation used for analysis of genes expression.
Gene ID	Annotion	Sequence 5'-3'
GhNHX1	Tonoplast Na+/H+ antiporter	F:TTCTCTTTCTTTATGTCGGGATG
		R:AACAAGACCCATCAGCACAGC
GhSOS1	plasma membrane Na+/H+ antiporter	F:AGTGTCAGCCAATAAACAACC
		R:TCTTTCGTGTCCATCTTCTTC
GhAKT1	Low affinity K+ transporter	F:TCACCTAAGCCGTTGCGTTC
		R:AGCAAAAACGGTAACGCAAA
GhHKT	High affinity K+ transporter	F:ATCTTTCCACCATCTCCTCA
		R:AGTCCAAAATGCTCTTCCC
Gh_D06G2287	ABC transporter	F:CGATCAACGATCATTGTGGC
		R:TAACCAAAGCCGCATATTCTC
Gh_A07G1963	ABC transporter	F:CAGTGGCGGAAACTGTTAGTC
		R:GACATCAGGTCGTGAAGGGTAT
Gh_A09G1537	Sodium/calcium exchanger protein (NCX)	F:TCCCTTCTGGGTTCAGTCCTA
		R:CAATGCTGCTTGCTCTTGACA
Gh_D12G1057	Sodium/hydrogen exchanger protein	F:GATGTGCGGAGTGATAGGGTG
		R:CAACTTTGTGAAGGACCTCTCG
Gh_D12G1457	Nitrate transporter	F:GGACAACATCATTGCCGAGTA
		R:ATTCCAAACCTCTTCGCCAT
Gh_A05G2379	K+ potassium transporter	F:CCTCGGAAGGTTTACAAGCGA
		R:TACTGCTCTTACGCCTCGGTC
Gh_A10G0441	K+ potassium transporter	F:TCCTGCCTTTCATCGTATCCT
		R:CCGACTGATAACAAACCGCT
Gh_D01G2086	PIP2	F:CAGTGACCTTTGGGCTTTTCT
		R:TTTTGGAATGCCTTGACTAACC
Gh_A01G1843	PIP2	F:GGTTAGTCAAGGCATTCCAAA
		R:TGCCAAATGAACCATAAACAC
Gh_A08G0581	Cation transporting ATPase	F:CATTCCAACATCATTGACCAC
		R:CTCCTTACTGAAACCCCACTT
Gh_D11G1794	Valuolar-type H+ ATPase	F:ATTTATGGGTTGATTATTGCGG
		R:GCGAGACCAGAGGAAAGATGA
