# Supplementary material for: Ionomic and transcriptomic analyses of two cotton cultivars (Gossypium hirsutum L.) provide insights into the ion balance mechanism of cotton under salt stress
Source: PLoS One. 2019 Dec 23;14(12):e0226776. doi: 10.1371/journal.pone.0226776 (PMC6927655; doi:10.1371/journal.pone.0226776)
Supplement: S3 Table — (XLS) [file pone.0226776.s005.xls]

## Sheet: Table S1
Table S3 The number of DEGs of X45 and L24 under SL/CK and SH/CK.
GO.ID	Term	Category	Number
			X45-SL/ CK	X45-SH/CK	L24-SL/CK	L24-SH/CK
GO:0008150	biological_process	BP	651	168	265	669
GO:0009987	cellular process	BP	609	160	244	609
GO:0044699	single-organism process	BP	600	154	232	594
GO:0008152	metabolic process	BP	576	150	236	575
GO:0071704	organic substance metabolic process	BP	555	144	224	543
GO:0044763	single-organism cellular process	BP	536	134	214	544
GO:0044237	cellular metabolic process	BP	529	143	220	527
GO:0050896	response to stimulus	BP	526	143	188	521
GO:0044238	primary metabolic process	BP	519	130	208	503
GO:0044710	single-organism metabolic process	BP	442	116	185	461
GO:0065007	biological regulation	BP	436	117	141	399
GO:0009058	biosynthetic process	BP	420	115	175	438
GO:0006950	response to stress	BP	417	117	145	401
GO:1901576	organic substance biosynthetic process	BP	413	113	175	430
GO:0042221	response to chemical	BP	407	122	144	423
GO:0043170	macromolecule metabolic process	BP	386	112	137	348
GO:0050789	regulation of biological process	BP	382	106	123	348
GO:0032502	developmental process	BP	370	104	130	373
GO:0044767	single-organism developmental process	BP	366	104	130	370
GO:0044249	cellular biosynthetic process	BP	364	106	159	396
GO:0032501	multicellular organismal process	BP	362	102	128	363
GO:0044707	single-multicellular organism process	BP	351	100	124	350
GO:0048856	anatomical structure development	BP	349	101	127	365
GO:0050794	regulation of cellular process	BP	343	102	104	284
GO:0071840	cellular component organization or biogenesis	BP	343	93	123	339
GO:1901360	organic cyclic compound metabolic process	BP	342	86	145	365
GO:0010033	response to organic substance	BP	341	113	120	334
GO:0007275	multicellular organismal development	BP	341	100	124	344
GO:0044260	cellular macromolecule metabolic process	BP	339	106	126	324
GO:0051716	cellular response to stimulus	BP	338	101	88	273
GO:0009628	response to abiotic stimulus	BP	338	85	124	367
GO:1901700	response to oxygen-containing compound	BP	337	109	106	318
GO:0016043	cellular component organization	BP	333	86	117	322
GO:0009605	response to external stimulus	BP	321	91	83	250
GO:0006725	cellular aromatic compound metabolic process	BP	313	83	132	334
GO:0051179	localization	BP	304	84	104	298
GO:0006807	nitrogen compound metabolic process	BP	299	79	142	341
GO:0044711	single-organism biosynthetic process	BP	296	68	135	324
GO:0048731	system development	BP	290	93	111	295
GO:0009719	response to endogenous stimulus	BP	288	97	99	269
GO:0007154	cell communication	BP	287	82	68	208
GO:0051234	establishment of localization	BP	287	80	101	283
GO:0006810	transport	BP	280	78	98	272
GO:0034641	cellular nitrogen compound metabolic process	BP	271	73	117	293
GO:0044765	single-organism transport	BP	270	74	89	252
GO:0046483	heterocycle metabolic process	BP	268	72	119	302
GO:0009725	response to hormone	BP	266	89	92	253
GO:1901362	organic cyclic compound biosynthetic process	BP	266	71	95	256
GO:0051704	multi-organism process	BP	265	89	79	222
GO:0044281	small molecule metabolic process	BP	253	60	123	306
GO:0006952	defense response	BP	245	87	73	201
GO:0048513	organ development	BP	245	81	88	233
GO:0019222	regulation of metabolic process	BP	236	67	83	201
GO:0009607	response to biotic stimulus	BP	232	83	63	188
GO:0009059	macromolecule biosynthetic process	BP	229	74	69	206
GO:0019438	aromatic compound biosynthetic process	BP	229	68	79	224
GO:0006139	nucleobase-containing compound metabolic process	BP	228	62	91	226
GO:0043207	response to external biotic stimulus	BP	227	82	63	184
GO:0051707	response to other organism	BP	227	82	63	184
GO:0009791	post-embryonic development	BP	224	75	87	244
GO:0009653	anatomical structure morphogenesis	BP	224	58	77	220
GO:0022414	reproductive process	BP	222	73	84	243
GO:0007165	signal transduction	BP	221	73	50	164
GO:0023052	signaling	BP	221	73	53	168
GO:0044700	single organism signaling	BP	221	73	53	168
GO:0001101	response to acid chemical	BP	221	72	78	220
GO:0070887	cellular response to chemical stimulus	BP	214	68	47	178
GO:0010035	response to inorganic substance	BP	209	57	78	224
GO:0003006	developmental process involved in reproduction	BP	203	71	84	234
GO:0034645	cellular macromolecule biosynthetic process	BP	203	65	65	186
GO:0033554	cellular response to stress	BP	202	54	55	171
GO:0018130	heterocycle biosynthetic process	BP	200	58	65	192
GO:0090304	nucleic acid metabolic process	BP	196	56	70	176
GO:0031323	regulation of cellular metabolic process	BP	194	58	64	154
GO:0044271	cellular nitrogen compound biosynthetic process	BP	193	59	61	180
GO:0006082	organic acid metabolic process	BP	192	51	91	222
GO:0043436	oxoacid metabolic process	BP	192	51	91	222
GO:0006793	phosphorus metabolic process	BP	191	48	69	177
GO:0071310	cellular response to organic substance	BP	190	64	44	155
GO:0019538	protein metabolic process	BP	190	52	74	164
GO:0048869	cellular developmental process	BP	190	47	71	197
GO:0019752	carboxylic acid metabolic process	BP	188	51	91	220
GO:0005975	carbohydrate metabolic process	BP	186	43	56	185
GO:0010467	gene expression	BP	183	54	68	171
GO:0080090	regulation of primary metabolic process	BP	183	51	69	161
GO:0006796	phosphate-containing compound metabolic process	BP	181	48	66	167
GO:0040007	growth	BP	181	44	50	155
GO:0060255	regulation of macromolecule metabolic process	BP	180	55	59	147
GO:0044702	single organism reproductive process	BP	179	64	70	208
GO:0016070	RNA metabolic process	BP	179	52	61	157
GO:0006629	lipid metabolic process	BP	175	30	63	179
GO:0048608	reproductive structure development	BP	173	64	72	207
GO:0061458	reproductive system development	BP	173	64	72	207
GO:0002376	immune system process	BP	171	63	46	133
GO:1901701	cellular response to oxygen-containing compound	BP	170	54	33	125
GO:0009889	regulation of biosynthetic process	BP	168	49	54	139
GO:0048519	negative regulation of biological process	BP	168	45	37	136
GO:0044267	cellular protein metabolic process	BP	167	46	68	152
GO:0033993	response to lipid	BP	166	52	50	158
GO:0010468	regulation of gene expression	BP	165	52	49	131
GO:0071495	cellular response to endogenous stimulus	BP	162	53	40	129
GO:0032870	cellular response to hormone stimulus	BP	162	53	40	129
GO:0034654	nucleobase-containing compound biosynthetic process	BP	160	51	44	134
GO:0009888	tissue development	BP	160	48	55	159
GO:0009755	hormone-mediated signaling pathway	BP	159	52	37	121
GO:0048367	shoot system development	BP	158	64	66	172
GO:0006955	immune response	BP	158	60	43	126
GO:0071702	organic substance transport	BP	158	46	59	158
GO:0006811	ion transport	BP	158	40	54	148
GO:0044283	small molecule biosynthetic process	BP	156	36	81	180
GO:0009056	catabolic process	BP	156	35	79	217
GO:0031326	regulation of cellular biosynthetic process	BP	152	47	43	121
GO:0048589	developmental growth	BP	152	37	45	130
GO:0065008	regulation of biological quality	BP	152	33	49	160
GO:0045087	innate immune response	BP	150	57	41	124
GO:0043412	macromolecule modification	BP	150	48	52	116
GO:0051171	regulation of nitrogen compound metabolic process	BP	149	45	46	119
GO:0014070	response to organic cyclic compound	BP	148	51	28	110
GO:2000112	regulation of cellular macromolecule biosynthetic process	BP	147	46	41	116
GO:0010556	regulation of macromolecule biosynthetic process	BP	147	46	41	116
GO:0048583	regulation of response to stimulus	BP	147	46	31	109
GO:0071554	cell wall organization or biogenesis	BP	146	46	35	134
GO:0032774	RNA biosynthetic process	BP	146	46	38	113
GO:0006351	transcription, DNA-templated	BP	146	46	38	113
GO:0098542	defense response to other organism	BP	146	45	50	130
GO:0009314	response to radiation	BP	146	37	59	165
GO:0044723	single-organism carbohydrate metabolic process	BP	146	35	50	151
GO:1901575	organic substance catabolic process	BP	146	29	73	196
GO:0009416	response to light stimulus	BP	145	37	59	163
GO:0016049	cell growth	BP	145	34	39	113
GO:0019219	regulation of nucleobase-containing compound metabolic process	BP	144	45	40	113
GO:0051252	regulation of RNA metabolic process	BP	142	45	37	108
GO:0032787	monocarboxylic acid metabolic process	BP	142	42	58	164
GO:2001141	regulation of RNA biosynthetic process	BP	141	45	37	107
GO:0006355	regulation of transcription, DNA-templated	BP	141	45	37	107
GO:1901564	organonitrogen compound metabolic process	BP	141	30	95	223
GO:0097305	response to alcohol	BP	136	43	46	133
GO:0008610	lipid biosynthetic process	BP	135	19	52	128
GO:1901135	carbohydrate derivative metabolic process	BP	135	18	48	107
GO:0048364	root development	BP	133	36	45	119
GO:0022622	root system development	BP	133	36	45	119
GO:0030154	cell differentiation	BP	133	34	56	150
GO:0048523	negative regulation of cellular process	BP	133	31	20	89
GO:0045229	external encapsulating structure organization	BP	132	35	38	127
GO:0044255	cellular lipid metabolic process	BP	132	28	54	142
GO:0051641	cellular localization	BP	129	37	55	134
GO:0006464	cellular protein modification process	BP	128	40	46	103
GO:0036211	protein modification process	BP	128	40	46	103
GO:0032989	cellular component morphogenesis	BP	128	29	45	123
GO:0051649	establishment of localization in cell	BP	126	34	50	125
GO:0071229	cellular response to acid chemical	BP	124	36	28	103
GO:0033036	macromolecule localization	BP	124	36	50	119
GO:0048827	phyllome development	BP	122	52	42	120
GO:0060560	developmental growth involved in morphogenesis	BP	121	27	36	94
GO:0080134	regulation of response to stress	BP	120	41	27	88
GO:0046394	carboxylic acid biosynthetic process	BP	120	29	65	141
GO:0016053	organic acid biosynthetic process	BP	120	29	65	141
GO:0006970	response to osmotic stress	BP	120	29	50	146
GO:0048518	positive regulation of biological process	BP	119	38	41	122
GO:0009617	response to bacterium	BP	118	54	41	95
GO:0046907	intracellular transport	BP	117	32	45	114
GO:0009620	response to fungus	BP	116	34	28	87
GO:0008219	cell death	BP	114	46	31	93
GO:0016265	death	BP	114	46	31	93
GO:0009266	response to temperature stimulus	BP	113	28	49	131
GO:0031347	regulation of defense response	BP	112	41	27	84
GO:0044712	single-organism catabolic process	BP	111	26	64	162
GO:0006996	organelle organization	BP	111	22	61	151
GO:0050793	regulation of developmental process	BP	110	35	37	122
GO:0008544	epidermis development	BP	110	28	39	95
GO:0060429	epithelium development	BP	110	28	39	95
GO:0043588	skin development	BP	110	28	39	95
GO:1901698	response to nitrogen compound	BP	109	45	29	92
GO:0071555	cell wall organization	BP	109	29	24	102
GO:0009651	response to salt stress	BP	109	25	45	128
GO:1902582	single-organism intracellular transport	BP	108	29	34	96
GO:0000902	cell morphogenesis	BP	108	23	34	99
GO:0012501	programmed cell death	BP	105	40	30	85
GO:0016310	phosphorylation	BP	105	33	25	71
GO:0035556	intracellular signal transduction	BP	105	28	20	76
GO:0009908	flower development	BP	104	40	41	128
GO:0090567	reproductive shoot system development	BP	104	40	41	131
GO:0008104	protein localization	BP	104	27	34	91
GO:0006820	anion transport	BP	104	25	29	85
GO:0010015	root morphogenesis	BP	103	23	32	79
GO:0009751	response to salicylic acid	BP	102	35	19	67
GO:1901615	organic hydroxy compound metabolic process	BP	102	29	47	109
GO:0009737	response to abscisic acid	BP	101	31	44	111
GO:0044248	cellular catabolic process	BP	101	29	53	141
GO:0048569	post-embryonic organ development	BP	100	39	39	118
GO:0071407	cellular response to organic cyclic compound	BP	100	30	13	53
GO:0044085	cellular component biogenesis	BP	100	21	39	115
GO:1901137	carbohydrate derivative biosynthetic process	BP	100	14	28	59
GO:0010941	regulation of cell death	BP	98	34	27	79
GO:0070727	cellular macromolecule localization	BP	98	29	34	87
GO:0043067	regulation of programmed cell death	BP	96	32	27	75
GO:0005976	polysaccharide metabolic process	BP	96	28	22	96
GO:0034613	cellular protein localization	BP	96	27	30	81
GO:0045184	establishment of protein localization	BP	96	27	31	85
GO:0015031	protein transport	BP	96	27	31	85
GO:0006886	intracellular protein transport	BP	95	27	30	80
GO:0050776	regulation of immune response	BP	94	37	22	75
GO:0002682	regulation of immune system process	BP	94	37	22	75
GO:0009753	response to jasmonic acid	BP	93	38	34	85
GO:0045088	regulation of innate immune response	BP	93	34	22	75
GO:0009826	unidimensional cell growth	BP	93	22	23	73
GO:0051239	regulation of multicellular organismal process	BP	92	32	33	115
GO:0009814	defense response, incompatible interaction	BP	92	30	25	64
GO:0006605	protein targeting	BP	92	26	27	77
GO:0071669	plant-type cell wall organization or biogenesis	BP	92	25	21	75
GO:2000026	regulation of multicellular organismal development	BP	91	32	33	113
GO:0010154	fruit development	BP	91	30	37	98
GO:0019748	secondary metabolic process	BP	91	23	48	118
GO:0071496	cellular response to external stimulus	BP	90	16	17	60
GO:0031668	cellular response to extracellular stimulus	BP	90	16	17	60
GO:0009991	response to extracellular stimulus	BP	90	16	17	60
GO:0010243	response to organonitrogen compound	BP	88	33	20	53
GO:0016051	carbohydrate biosynthetic process	BP	88	23	29	96
GO:1901566	organonitrogen compound biosynthetic process	BP	88	19	48	120
GO:0048468	cell development	BP	88	18	34	104
GO:0050832	defense response to fungus	BP	87	27	21	68
GO:0061024	membrane organization	BP	87	27	21	69
GO:0044802	single-organism membrane organization	BP	87	27	21	69
GO:0009415	response to water	BP	87	22	38	101
GO:0009409	response to cold	BP	87	20	34	94
GO:0031667	response to nutrient levels	BP	87	15	13	52
GO:0048522	positive regulation of cellular process	BP	86	32	25	81
GO:0009414	response to water deprivation	BP	86	22	38	99
GO:0006812	cation transport	BP	86	21	33	103
GO:0031669	cellular response to nutrient levels	BP	86	14	13	50
GO:0010200	response to chitin	BP	85	32	17	43
GO:0071446	cellular response to salicylic acid stimulus	BP	84	25	12	45
GO:0009267	cellular response to starvation	BP	84	14	11	49
GO:0042594	response to starvation	BP	84	14	11	49
GO:0009893	positive regulation of metabolic process	BP	83	31	32	84
GO:0048316	seed development	BP	83	30	36	96
GO:0080135	regulation of cellular response to stress	BP	83	23	21	58
GO:0009863	salicylic acid mediated signaling pathway	BP	83	23	11	44
GO:0071396	cellular response to lipid	BP	83	21	20	61
GO:0009913	epidermal cell differentiation	BP	83	12	32	80
GO:0030855	epithelial cell differentiation	BP	83	12	32	80
GO:0044262	cellular carbohydrate metabolic process	BP	82	23	31	95
GO:0042742	defense response to bacterium	BP	81	33	28	69
GO:1901617	organic hydroxy compound biosynthetic process	BP	81	26	36	79
GO:0034050	host programmed cell death induced by symbiont	BP	80	25	22	66
GO:0009626	plant-type hypersensitive response	BP	80	25	22	66
GO:0071705	nitrogen compound transport	BP	79	28	31	90
GO:0019637	organophosphate metabolic process	BP	79	14	38	94
GO:0006979	response to oxidative stress	BP	78	25	32	70
GO:0048366	leaf development	BP	77	30	27	67
GO:0048507	meristem development	BP	77	27	18	77
GO:1902580	single-organism cellular localization	BP	77	24	24	62
GO:1902578	single-organism localization	BP	77	24	24	62
GO:0048646	anatomical structure formation involved in morphogenesis	BP	77	22	26	76
GO:0009892	negative regulation of metabolic process	BP	77	14	13	54
GO:0010053	root epidermal cell differentiation	BP	77	11	20	55
GO:0009723	response to ethylene	BP	76	24	19	72
GO:0010363	regulation of plant-type hypersensitive response	BP	76	23	21	58
GO:0072330	monocarboxylic acid biosynthetic process	BP	76	21	35	85
GO:0010605	negative regulation of macromolecule metabolic process	BP	76	14	11	51
GO:0010054	trichoblast differentiation	BP	76	11	18	52
GO:0009627	systemic acquired resistance	BP	75	26	17	44
GO:0009891	positive regulation of biosynthetic process	BP	73	28	23	67
GO:0090150	establishment of protein localization to membrane	BP	73	23	17	53
GO:0072657	protein localization to membrane	BP	73	23	17	53
GO:0006612	protein targeting to membrane	BP	73	23	17	53
GO:0006790	sulfur compound metabolic process	BP	73	11	37	80
GO:0000003	reproduction	BP	71	20	18	50
GO:0021700	developmental maturation	BP	71	12	16	53
GO:0009611	response to wounding	BP	70	28	28	78
GO:0048229	gametophyte development	BP	69	19	29	82
GO:0010629	negative regulation of gene expression	BP	69	13	10	48
GO:0016036	cellular response to phosphate starvation	BP	69	5	2	16
GO:0071395	cellular response to jasmonic acid stimulus	BP	68	24	15	49
GO:0009867	jasmonic acid mediated signaling pathway	BP	68	24	15	49
GO:0031324	negative regulation of cellular metabolic process	BP	68	12	9	43
GO:0010817	regulation of hormone levels	BP	68	11	25	84
GO:0048437	floral organ development	BP	67	27	27	88
GO:0055114	oxidation-reduction process	BP	67	24	58	131
GO:0030001	metal ion transport	BP	67	19	20	74
GO:0009664	plant-type cell wall organization	BP	67	16	14	52
GO:0048469	cell maturation	BP	67	11	16	48
GO:0010038	response to metal ion	BP	67	11	43	107
GO:0048765	root hair cell differentiation	BP	67	11	16	48
GO:0048764	trichoblast maturation	BP	67	11	16	48
GO:0009790	embryo development	BP	66	25	19	58
GO:0009887	organ morphogenesis	BP	66	24	22	71
GO:0097306	cellular response to alcohol	BP	66	16	15	45
GO:0044550	secondary metabolite biosynthetic process	BP	66	15	34	75
GO:0007389	pattern specification process	BP	65	20	11	58
GO:0007049	cell cycle	BP	64	20	19	54
GO:0048588	developmental cell growth	BP	64	12	22	61
GO:0044264	cellular polysaccharide metabolic process	BP	63	19	20	72
GO:0006520	cellular amino acid metabolic process	BP	63	13	52	104
GO:0048585	negative regulation of response to stimulus	BP	63	13	11	47
GO:0006468	protein phosphorylation	BP	62	23	11	39
GO:0051301	cell division	BP	61	20	15	61
GO:1901565	organonitrogen compound catabolic process	BP	61	12	37	79
GO:0009890	negative regulation of biosynthetic process	BP	61	11	10	42
GO:0031327	negative regulation of cellular biosynthetic process	BP	61	11	8	39
GO:2000113	negative regulation of cellular macromolecule biosynthetic process	BP	61	11	8	39
GO:0010558	negative regulation of macromolecule biosynthetic process	BP	61	11	8	39
GO:0048438	floral whorl development	BP	60	26	23	80
GO:0000271	polysaccharide biosynthetic process	BP	60	19	16	68
GO:0051172	negative regulation of nitrogen compound metabolic process	BP	60	11	7	38
GO:0045934	negative regulation of nucleobase-containing compound metabolic process	BP	60	11	7	38
GO:1902679	negative regulation of RNA biosynthetic process	BP	60	11	7	38
GO:0051253	negative regulation of RNA metabolic process	BP	60	11	7	38
GO:0045892	negative regulation of transcription, DNA-templated	BP	60	11	7	38
GO:0016052	carbohydrate catabolic process	BP	60	10	26	79
GO:0042592	homeostatic process	BP	60	10	22	57
GO:0031325	positive regulation of cellular metabolic process	BP	59	27	21	64
GO:0010604	positive regulation of macromolecule metabolic process	BP	58	25	19	59
GO:0000165	MAPK cascade	BP	58	15	9	32
GO:0023014	signal transduction by phosphorylation	BP	58	15	9	35
GO:0048878	chemical homeostasis	BP	58	9	22	53
GO:0055085	transmembrane transport	BP	58	5	22	54
GO:0034976	response to endoplasmic reticulum stress	BP	57	20	12	36
GO:0009555	pollen development	BP	57	12	24	63
GO:0009057	macromolecule catabolic process	BP	57	8	14	47
GO:0010016	shoot system morphogenesis	BP	56	20	23	63
GO:0044703	multi-organism reproductive process	BP	56	15	20	51
GO:0006643	membrane lipid metabolic process	BP	56	4	5	14
GO:0009733	response to auxin	BP	55	11	20	66
GO:0006664	glycolipid metabolic process	BP	55	4	4	12
GO:0031328	positive regulation of cellular biosynthetic process	BP	54	25	14	49
GO:0042545	cell wall modification	BP	54	12	10	50
GO:0044272	sulfur compound biosynthetic process	BP	54	10	33	61
GO:0022607	cellular component assembly	BP	54	5	23	60
GO:0000302	response to reactive oxygen species	BP	53	20	16	44
GO:0009825	multidimensional cell growth	BP	53	9	5	31
GO:0046467	membrane lipid biosynthetic process	BP	53	4	3	14
GO:0010557	positive regulation of macromolecule biosynthetic process	BP	52	22	13	45
GO:0060548	negative regulation of cell death	BP	52	17	6	31
GO:0043069	negative regulation of programmed cell death	BP	52	17	6	29
GO:0009411	response to UV	BP	52	14	23	67
GO:0015698	inorganic anion transport	BP	52	12	13	48
GO:0006066	alcohol metabolic process	BP	52	9	26	63
GO:0009247	glycolipid biosynthetic process	BP	52	4	3	12
GO:0002252	immune effector process	BP	51	24	8	34
GO:1901605	alpha-amino acid metabolic process	BP	51	11	40	71
GO:0071215	cellular response to abscisic acid stimulus	BP	51	11	14	40
GO:0006720	isoprenoid metabolic process	BP	51	8	30	70
GO:0009639	response to red or far red light	BP	51	8	19	43
GO:0019374	galactolipid metabolic process	BP	51	4	3	12
GO:0051173	positive regulation of nitrogen compound metabolic process	BP	50	21	16	46
GO:0009886	post-embryonic morphogenesis	BP	50	19	21	70
GO:0009862	systemic acquired resistance, salicylic acid mediated signaling pathway	BP	50	15	8	30
GO:0009738	abscisic acid-activated signaling pathway	BP	50	11	10	34
GO:0009743	response to carbohydrate	BP	50	10	26	76
GO:0050801	ion homeostasis	BP	50	8	16	34
GO:0019375	galactolipid biosynthetic process	BP	50	4	3	12
GO:0043933	macromolecular complex subunit organization	BP	50	3	21	59
GO:0010628	positive regulation of gene expression	BP	49	22	13	42
GO:0009793	embryo development ending in seed dormancy	BP	49	15	18	50
GO:0006073	cellular glucan metabolic process	BP	49	12	15	49
GO:0044042	glucan metabolic process	BP	49	12	15	49
GO:0006972	hyperosmotic response	BP	49	10	23	46
GO:0080147	root hair cell development	BP	49	10	12	35
GO:0071822	protein complex subunit organization	BP	49	3	21	59
GO:1901657	glycosyl compound metabolic process	BP	49	1	28	65
GO:0045935	positive regulation of nucleobase-containing compound metabolic process	BP	48	21	13	42
GO:1902680	positive regulation of RNA biosynthetic process	BP	48	21	13	42
GO:0051254	positive regulation of RNA metabolic process	BP	48	21	13	42
GO:0045893	positive regulation of transcription, DNA-templated	BP	48	21	13	42
GO:0042440	pigment metabolic process	BP	48	17	35	80
GO:0015711	organic anion transport	BP	48	12	17	49
GO:0046686	response to cadmium ion	BP	48	6	31	82
GO:0022402	cell cycle process	BP	47	13	16	45
GO:0009932	cell tip growth	BP	47	11	15	49
GO:0035966	response to topologically incorrect protein	BP	47	11	12	31
GO:0007568	aging	BP	46	25	12	36
GO:0042546	cell wall biogenesis	BP	46	14	14	42
GO:0006631	fatty acid metabolic process	BP	46	14	16	55
GO:0031348	negative regulation of defense response	BP	46	12	10	29
GO:0048767	root hair elongation	BP	46	7	11	32
GO:1902589	single-organism organelle organization	BP	46	6	24	67
GO:0009812	flavonoid metabolic process	BP	45	17	31	73
GO:0042537	benzene-containing compound metabolic process	BP	45	15	16	40
GO:0090407	organophosphate biosynthetic process	BP	45	13	19	53
GO:0072593	reactive oxygen species metabolic process	BP	45	13	10	35
GO:0051186	cofactor metabolic process	BP	45	10	26	72
GO:0008299	isoprenoid biosynthetic process	BP	45	8	23	56
GO:0055086	nucleobase-containing small molecule metabolic process	BP	45	8	31	73
GO:0006508	proteolysis	BP	45	8	16	33
GO:0018958	phenol-containing compound metabolic process	BP	44	17	17	40
GO:0034637	cellular carbohydrate biosynthetic process	BP	44	15	19	54
GO:0046942	carboxylic acid transport	BP	44	12	15	47
GO:0015849	organic acid transport	BP	44	12	15	47
GO:0010073	meristem maintenance	BP	44	8	8	43
GO:0006091	generation of precursor metabolites and energy	BP	44	7	30	75
GO:0006753	nucleoside phosphate metabolic process	BP	44	7	26	65
GO:0009117	nucleotide metabolic process	BP	44	7	26	65
GO:0065003	macromolecular complex assembly	BP	44	2	21	52
GO:0008652	cellular amino acid biosynthetic process	BP	43	10	36	65
GO:0040008	regulation of growth	BP	43	9	6	34
GO:0006461	protein complex assembly	BP	43	2	21	52
GO:0070271	protein complex biogenesis	BP	43	2	21	52
GO:0048580	regulation of post-embryonic development	BP	42	17	22	77
GO:0042743	hydrogen peroxide metabolic process	BP	42	13	9	33
GO:0048528	post-embryonic root development	BP	42	9	13	36
GO:0048509	regulation of meristem development	BP	42	9	7	40
GO:0019725	cellular homeostasis	BP	42	7	15	33
GO:0046700	heterocycle catabolic process	BP	42	6	21	52
GO:1901361	organic cyclic compound catabolic process	BP	42	6	23	58
GO:0032504	multicellular organism reproduction	BP	41	12	14	31
GO:0046165	alcohol biosynthetic process	BP	41	9	20	49
GO:0042538	hyperosmotic salinity response	BP	41	7	16	30
GO:0006721	terpenoid metabolic process	BP	41	7	22	52
GO:0055082	cellular chemical homeostasis	BP	41	6	15	31
GO:0044270	cellular nitrogen compound catabolic process	BP	41	6	21	50
GO:0019439	aromatic compound catabolic process	BP	41	5	22	54
GO:0009696	salicylic acid metabolic process	BP	40	15	14	33
GO:0048609	multicellular organismal reproductive process	BP	40	12	14	30
GO:0048638	regulation of developmental growth	BP	40	5	6	32
GO:0003002	regionalization	BP	39	12	7	39
GO:0006865	amino acid transport	BP	39	11	14	37
GO:0009698	phenylpropanoid metabolic process	BP	39	11	27	69
GO:0048527	lateral root development	BP	39	9	12	32
GO:0009739	response to gibberellin	BP	39	8	10	36
GO:0009408	response to heat	BP	39	8	10	33
GO:0044724	single-organism carbohydrate catabolic process	BP	39	6	25	62
GO:0010260	organ senescence	BP	38	25	10	29
GO:0046189	phenol-containing compound biosynthetic process	BP	38	15	12	29
GO:0009813	flavonoid biosynthetic process	BP	38	14	29	60
GO:0000910	cytokinesis	BP	38	12	11	35
GO:0009741	response to brassinosteroid	BP	38	12	2	22
GO:0061640	cytoskeleton-dependent cytokinesis	BP	38	11	11	33
GO:0048645	organ formation	BP	38	10	11	38
GO:0034622	cellular macromolecular complex assembly	BP	38	2	18	48
GO:0044036	cell wall macromolecule metabolic process	BP	37	11	9	43
GO:0035967	cellular response to topologically incorrect protein	BP	37	10	7	22
GO:0034620	cellular response to unfolded protein	BP	37	10	7	22
GO:0030968	endoplasmic reticulum unfolded protein response	BP	37	10	5	21
GO:0006984	ER-nucleus signaling pathway	BP	37	10	5	23
GO:0006986	response to unfolded protein	BP	37	10	7	22
GO:0008202	steroid metabolic process	BP	37	8	15	49
GO:0006644	phospholipid metabolic process	BP	37	6	13	27
GO:0010646	regulation of cell communication	BP	37	4	2	26
GO:0043623	cellular protein complex assembly	BP	37	2	17	46
GO:0005996	monosaccharide metabolic process	BP	37	2	23	58
GO:0051246	regulation of protein metabolic process	BP	36	9	25	41
GO:0006694	steroid biosynthetic process	BP	36	8	14	38
GO:0006873	cellular ion homeostasis	BP	36	5	13	30
GO:0065009	regulation of molecular function	BP	36	4	12	35
GO:0090066	regulation of anatomical structure size	BP	36	2	5	28
GO:0032535	regulation of cellular component size	BP	36	2	5	28
GO:0048466	androecium development	BP	35	19	15	42
GO:0048443	stamen development	BP	35	19	15	42
GO:0045730	respiratory burst	BP	35	14	5	20
GO:0000160	phosphorelay signal transduction system	BP	35	13	11	40
GO:0009697	salicylic acid biosynthetic process	BP	35	13	9	23
GO:0044282	small molecule catabolic process	BP	35	13	21	48
GO:0046777	protein autophosphorylation	BP	35	11	5	15
GO:0042542	response to hydrogen peroxide	BP	35	10	8	29
GO:0032268	regulation of cellular protein metabolic process	BP	35	9	22	39
GO:0016114	terpenoid biosynthetic process	BP	35	7	16	40
GO:0010150	leaf senescence	BP	34	20	7	20
GO:0071369	cellular response to ethylene stimulus	BP	34	14	11	40
GO:0002679	respiratory burst involved in defense response	BP	34	14	5	20
GO:0046395	carboxylic acid catabolic process	BP	34	13	20	47
GO:0009873	ethylene-activated signaling pathway	BP	34	13	11	36
GO:0016054	organic acid catabolic process	BP	34	13	20	47
GO:0046148	pigment biosynthetic process	BP	34	13	25	55
GO:0044706	multi-multicellular organism process	BP	34	12	16	37
GO:0009856	pollination	BP	34	12	16	37
GO:0009965	leaf morphogenesis	BP	34	8	10	37
GO:0006090	pyruvate metabolic process	BP	34	8	14	36
GO:1901607	alpha-amino acid biosynthetic process	BP	33	7	26	47
GO:0016192	vesicle-mediated transport	BP	33	6	17	34
GO:0050790	regulation of catalytic activity	BP	33	4	9	27
GO:0019318	hexose metabolic process	BP	33	2	22	55
GO:0009699	phenylpropanoid biosynthetic process	BP	32	11	22	57
GO:0042445	hormone metabolic process	BP	32	9	16	57
GO:0009832	plant-type cell wall biogenesis	BP	32	9	9	26
GO:0000904	cell morphogenesis involved in differentiation	BP	32	7	19	53
GO:0072511	divalent inorganic cation transport	BP	32	6	13	40
GO:0070838	divalent metal ion transport	BP	32	6	13	40
GO:0071214	cellular response to abiotic stimulus	BP	32	5	5	24
GO:0035266	meristem growth	BP	32	4	7	30
GO:0051606	detection of stimulus	BP	31	22	7	25
GO:0033692	cellular polysaccharide biosynthetic process	BP	31	12	14	49
GO:0042446	hormone biosynthetic process	BP	31	9	11	41
GO:0016311	dephosphorylation	BP	31	6	11	16
GO:0051276	chromosome organization	BP	31	5	18	43
GO:0008361	regulation of cell size	BP	31	2	1	17
GO:2000377	regulation of reactive oxygen species metabolic process	BP	30	10	7	16
GO:0055080	cation homeostasis	BP	30	7	16	32
GO:0016482	cytoplasmic transport	BP	30	6	22	46
GO:0010075	regulation of meristem growth	BP	30	4	5	27
GO:0009966	regulation of signal transduction	BP	30	4	2	26
GO:0023051	regulation of signaling	BP	30	4	2	26
GO:0007010	cytoskeleton organization	BP	30	3	9	37
GO:0009642	response to light intensity	BP	29	13	17	33
GO:0015706	nitrate transport	BP	29	10	11	37
GO:0048584	positive regulation of response to stimulus	BP	29	10	3	29
GO:0010383	cell wall polysaccharide metabolic process	BP	29	9	9	32
GO:0009827	plant-type cell wall modification	BP	29	9	6	24
GO:0019220	regulation of phosphate metabolic process	BP	29	8	12	22
GO:0051174	regulation of phosphorus metabolic process	BP	29	8	12	22
GO:0009311	oligosaccharide metabolic process	BP	29	4	11	23
GO:0009595	detection of biotic stimulus	BP	28	20	6	15
GO:0048532	anatomical structure arrangement	BP	28	10	9	32
GO:0042430	indole-containing compound metabolic process	BP	28	6	13	37
GO:0030003	cellular cation homeostasis	BP	28	5	13	28
GO:0009308	amine metabolic process	BP	28	2	15	42
GO:0006006	glucose metabolic process	BP	28	2	20	54
GO:1901136	carbohydrate derivative catabolic process	BP	28	1	9	25
GO:0048868	pollen tube development	BP	27	10	15	33
GO:0010310	regulation of hydrogen peroxide metabolic process	BP	27	10	6	16
GO:0010167	response to nitrate	BP	27	10	12	40
GO:0032259	methylation	BP	27	7	12	35
GO:0034285	response to disaccharide	BP	27	7	18	49
GO:0009744	response to sucrose	BP	27	7	18	49
GO:0008654	phospholipid biosynthetic process	BP	27	6	11	26
GO:0048193	Golgi vesicle transport	BP	27	5	14	29
GO:0015979	photosynthesis	BP	27	5	19	41
GO:0016126	sterol biosynthetic process	BP	27	5	8	24
GO:0016125	sterol metabolic process	BP	27	5	8	27
GO:0009657	plastid organization	BP	27	4	14	32
GO:0044265	cellular macromolecule catabolic process	BP	27	3	10	25
GO:0060918	auxin transport	BP	27	2	4	18
GO:0009914	hormone transport	BP	27	2	4	18
GO:0072521	purine-containing compound metabolic process	BP	27	2	13	31
GO:0009259	ribonucleotide metabolic process	BP	27	2	12	30
GO:0019693	ribose phosphate metabolic process	BP	27	2	12	30
GO:0019760	glucosinolate metabolic process	BP	27	1	15	32
GO:0019757	glycosinolate metabolic process	BP	27	1	15	32
GO:0016143	S-glycoside metabolic process	BP	27	1	15	32
GO:0048831	regulation of shoot system development	BP	26	16	18	60
GO:0048467	gynoecium development	BP	26	9	12	45
GO:0009933	meristem structural organization	BP	26	9	9	29
GO:0006778	porphyrin-containing compound metabolic process	BP	26	9	11	36
GO:0033013	tetrapyrrole metabolic process	BP	26	9	11	36
GO:0031399	regulation of protein modification process	BP	26	8	16	28
GO:0006396	RNA processing	BP	26	6	22	50
GO:0009926	auxin polar transport	BP	26	2	3	17
GO:0006163	purine nucleotide metabolic process	BP	26	2	13	27
GO:0009150	purine ribonucleotide metabolic process	BP	26	2	12	25
GO:0009746	response to hexose	BP	26	2	6	30
GO:0034284	response to monosaccharide	BP	26	2	6	30
GO:0048653	anther development	BP	25	11	11	26
GO:0009612	response to mechanical stimulus	BP	25	11	4	12
GO:0009694	jasmonic acid metabolic process	BP	25	10	14	29
GO:0015994	chlorophyll metabolic process	BP	25	9	11	33
GO:0015672	monovalent inorganic cation transport	BP	25	5	14	26
GO:0000272	polysaccharide catabolic process	BP	25	5	2	21
GO:0043481	anthocyanin accumulation in tissues in response to UV light	BP	25	4	2	23
GO:0043476	pigment accumulation	BP	25	4	2	23
GO:0043478	pigment accumulation in response to UV light	BP	25	4	2	23
GO:0043480	pigment accumulation in tissues	BP	25	4	2	23
GO:0043479	pigment accumulation in tissues in response to UV light	BP	25	4	2	23
GO:0043473	pigmentation	BP	25	4	2	23
GO:0080167	response to karrikin	BP	25	4	17	44
GO:0019953	sexual reproduction	BP	25	4	8	18
GO:0030163	protein catabolic process	BP	25	3	11	23
GO:0051093	negative regulation of developmental process	BP	24	13	14	40
GO:0043900	regulation of multi-organism process	BP	24	12	5	18
GO:0090351	seedling development	BP	24	8	13	42
GO:0010256	endomembrane system organization	BP	24	5	12	31
GO:0042435	indole-containing compound biosynthetic process	BP	24	5	7	20
GO:0006732	coenzyme metabolic process	BP	24	4	18	40
GO:0034220	ion transmembrane transport	BP	24	2	9	17
GO:0009750	response to fructose	BP	24	2	5	23
GO:0044106	cellular amine metabolic process	BP	24	1	15	29
GO:1901659	glycosyl compound biosynthetic process	BP	24	1	16	29
GO:0046434	organophosphate catabolic process	BP	24	0	8	21
GO:0000041	transition metal ion transport	BP	23	11	11	46
GO:2000241	regulation of reproductive process	BP	23	10	14	59
GO:0048440	carpel development	BP	23	8	11	43
GO:0009845	seed germination	BP	23	8	10	38
GO:0043414	macromolecule methylation	BP	23	5	10	28
GO:0070647	protein modification by small protein conjugation or removal	BP	23	4	6	19
GO:0051128	regulation of cellular component organization	BP	23	4	8	30
GO:0009072	aromatic amino acid family metabolic process	BP	23	3	16	37
GO:0044257	cellular protein catabolic process	BP	23	3	10	23
GO:0036293	response to decreased oxygen levels	BP	23	3	4	15
GO:0070482	response to oxygen levels	BP	23	3	4	15
GO:0010393	galacturonan metabolic process	BP	23	2	4	16
GO:0045488	pectin metabolic process	BP	23	2	4	16
GO:0055081	anion homeostasis	BP	23	1	4	3
GO:0006576	cellular biogenic amine metabolic process	BP	23	1	15	29
GO:1901658	glycosyl compound catabolic process	BP	23	0	8	25
GO:0034655	nucleobase-containing compound catabolic process	BP	23	0	8	23
GO:0051273	beta-glucan metabolic process	BP	22	7	5	18
GO:0030243	cellulose metabolic process	BP	22	6	5	17
GO:0032879	regulation of localization	BP	22	5	12	27
GO:0001666	response to hypoxia	BP	22	3	4	14
GO:0007017	microtubule-based process	BP	22	2	5	23
GO:0019761	glucosinolate biosynthetic process	BP	22	1	14	24
GO:0019758	glycosinolate biosynthetic process	BP	22	1	14	24
GO:0016144	S-glycoside biosynthetic process	BP	22	1	14	24
GO:0009116	nucleoside metabolic process	BP	22	0	14	31
GO:0009141	nucleoside triphosphate metabolic process	BP	22	0	10	22
GO:0042278	purine nucleoside metabolic process	BP	22	0	10	24
GO:0009144	purine nucleoside triphosphate metabolic process	BP	22	0	10	21
GO:0046128	purine ribonucleoside metabolic process	BP	22	0	10	24
GO:0009205	purine ribonucleoside triphosphate metabolic process	BP	22	0	10	21
GO:0009119	ribonucleoside metabolic process	BP	22	0	14	30
GO:0009199	ribonucleoside triphosphate metabolic process	BP	22	0	10	21
GO:0010410	hemicellulose metabolic process	BP	21	7	6	26
GO:0000096	sulfur amino acid metabolic process	BP	21	7	18	35
GO:0006259	DNA metabolic process	BP	21	6	17	41
GO:0006470	protein dephosphorylation	BP	21	6	10	13
GO:0040029	regulation of gene expression, epigenetic	BP	21	6	9	27
GO:0007030	Golgi organization	BP	21	5	11	30
GO:0006081	cellular aldehyde metabolic process	BP	21	4	5	18
GO:0005982	starch metabolic process	BP	21	4	8	25
GO:0010118	stomatal movement	BP	21	4	4	29
GO:0005984	disaccharide metabolic process	BP	21	3	10	22
GO:0051603	proteolysis involved in cellular protein catabolic process	BP	21	3	9	22
GO:0070085	glycosylation	BP	21	2	4	7
GO:0019684	photosynthesis, light reaction	BP	21	2	17	35
GO:0009404	toxin metabolic process	BP	20	11	10	23
GO:0010608	posttranscriptional regulation of gene expression	BP	20	6	6	18
GO:0006325	chromatin organization	BP	20	5	15	39
GO:0051188	cofactor biosynthetic process	BP	20	5	6	27
GO:0016458	gene silencing	BP	20	5	6	21
GO:0010114	response to red light	BP	20	4	10	20
GO:0006412	translation	BP	20	3	10	25
GO:0009164	nucleoside catabolic process	BP	20	0	8	20
GO:1901292	nucleoside phosphate catabolic process	BP	20	0	8	20
GO:0009143	nucleoside triphosphate catabolic process	BP	20	0	8	20
GO:0009166	nucleotide catabolic process	BP	20	0	8	20
GO:0006152	purine nucleoside catabolic process	BP	20	0	8	20
GO:0009146	purine nucleoside triphosphate catabolic process	BP	20	0	8	20
GO:0006195	purine nucleotide catabolic process	BP	20	0	8	20
GO:0046130	purine ribonucleoside catabolic process	BP	20	0	8	20
GO:0009207	purine ribonucleoside triphosphate catabolic process	BP	20	0	8	20
GO:0009154	purine ribonucleotide catabolic process	BP	20	0	8	20
GO:0072523	purine-containing compound catabolic process	BP	20	0	8	20
GO:0042454	ribonucleoside catabolic process	BP	20	0	8	20
GO:0009203	ribonucleoside triphosphate catabolic process	BP	20	0	8	20
GO:0009261	ribonucleotide catabolic process	BP	20	0	8	20
GO:0043450	alkene biosynthetic process	BP	19	8	4	17
GO:0043449	cellular alkene metabolic process	BP	19	8	4	17
GO:0044242	cellular lipid catabolic process	BP	19	8	8	32
GO:0009693	ethylene biosynthetic process	BP	19	8	4	17
GO:0009692	ethylene metabolic process	BP	19	8	4	17
GO:0016042	lipid catabolic process	BP	19	8	8	32
GO:0010014	meristem initiation	BP	19	8	2	15
GO:1900674	olefin biosynthetic process	BP	19	8	4	17
GO:1900673	olefin metabolic process	BP	19	8	4	17
GO:0016131	brassinosteroid metabolic process	BP	19	7	6	29
GO:0016128	phytosteroid metabolic process	BP	19	7	6	29
GO:0010228	vegetative to reproductive phase transition of meristem	BP	19	6	12	39
GO:0010927	cellular component assembly involved in morphogenesis	BP	19	5	10	23
GO:0042631	cellular response to water deprivation	BP	19	4	2	12
GO:0071462	cellular response to water stimulus	BP	19	4	2	12
GO:0009624	response to nematode	BP	19	4	8	21
GO:0022603	regulation of anatomical structure morphogenesis	BP	19	3	4	16
GO:0009962	regulation of flavonoid biosynthetic process	BP	19	3	11	22
GO:0009100	glycoprotein metabolic process	BP	19	2	4	5
GO:0006007	glucose catabolic process	BP	19	1	13	36
GO:0019320	hexose catabolic process	BP	19	1	13	37
GO:0046365	monosaccharide catabolic process	BP	19	1	13	37
GO:0044092	negative regulation of molecular function	BP	19	1	5	14
GO:0055062	phosphate ion homeostasis	BP	19	1	0	1
GO:0072506	trivalent inorganic anion homeostasis	BP	19	1	0	1
GO:0006817	phosphate ion transport	BP	19	0	1	0
GO:0032101	regulation of response to external stimulus	BP	18	8	0	6
GO:0016132	brassinosteroid biosynthetic process	BP	18	7	5	21
GO:0008283	cell proliferation	BP	18	7	6	19
GO:0009695	jasmonic acid biosynthetic process	BP	18	7	11	20
GO:0016129	phytosteroid biosynthetic process	BP	18	7	5	21
GO:0009063	cellular amino acid catabolic process	BP	18	6	14	19
GO:0048444	floral organ morphogenesis	BP	18	6	8	29
GO:0048563	post-embryonic organ morphogenesis	BP	18	6	8	29
GO:0009644	response to high light intensity	BP	18	6	12	23
GO:0042044	fluid transport	BP	18	5	7	25
GO:0009250	glucan biosynthetic process	BP	18	5	9	25
GO:0046486	glycerolipid metabolic process	BP	18	5	8	20
GO:0010208	pollen wall assembly	BP	18	5	10	21
GO:0000097	sulfur amino acid biosynthetic process	BP	18	5	17	32
GO:0006833	water transport	BP	18	5	7	25
GO:0006633	fatty acid biosynthetic process	BP	18	3	10	22
GO:0019682	glyceraldehyde-3-phosphate metabolic process	BP	18	3	5	14
GO:0009240	isopentenyl diphosphate biosynthetic process	BP	18	3	5	14
GO:0019288	isopentenyl diphosphate biosynthetic process, methylerythritol 4-phosphate pathway	BP	18	3	5	14
GO:0046490	isopentenyl diphosphate metabolic process	BP	18	3	5	14
GO:0009963	positive regulation of flavonoid biosynthetic process	BP	18	3	9	20
GO:0046685	response to arsenic-containing substance	BP	18	3	3	16
GO:0009101	glycoprotein biosynthetic process	BP	18	2	4	5
GO:0043413	macromolecule glycosylation	BP	18	2	4	5
GO:0006486	protein glycosylation	BP	18	2	4	5
GO:0009606	tropism	BP	18	2	6	22
GO:0031349	positive regulation of defense response	BP	17	9	2	19
GO:0090558	plant epidermis development	BP	17	7	5	15
GO:0009860	pollen tube growth	BP	17	7	11	30
GO:0010374	stomatal complex development	BP	17	7	5	15
GO:0048511	rhythmic process	BP	17	6	15	31
GO:0045491	xylan metabolic process	BP	17	6	5	23
GO:0016568	chromatin modification	BP	17	5	14	35
GO:0016569	covalent chromatin modification	BP	17	5	11	31
GO:0006096	glycolytic process	BP	17	5	11	23
GO:1901606	alpha-amino acid catabolic process	BP	17	4	13	19
GO:0006650	glycerophospholipid metabolic process	BP	17	4	8	16
GO:0006779	porphyrin-containing compound biosynthetic process	BP	17	4	2	19
GO:0010119	regulation of stomatal movement	BP	17	4	3	22
GO:0033014	tetrapyrrole biosynthetic process	BP	17	4	2	19
GO:0072594	establishment of protein localization to organelle	BP	17	2	10	26
GO:0033365	protein localization to organelle	BP	17	2	10	27
GO:0009310	amine catabolic process	BP	17	1	9	22
GO:0042402	cellular biogenic amine catabolic process	BP	17	1	9	22
GO:0043086	negative regulation of catalytic activity	BP	17	1	4	13
GO:0051258	protein polymerization	BP	17	0	5	23
GO:0009909	regulation of flower development	BP	16	10	14	53
GO:0009069	serine family amino acid metabolic process	BP	16	7	15	32
GO:0007623	circadian rhythm	BP	16	6	15	31
GO:0033037	polysaccharide localization	BP	16	6	11	24
GO:0071370	cellular response to gibberellin stimulus	BP	16	5	6	15
GO:0009740	gibberellic acid mediated signaling pathway	BP	16	5	6	13
GO:0010476	gibberellin mediated signaling pathway	BP	16	5	6	13
GO:0016570	histone modification	BP	16	5	11	31
GO:0010584	pollen exine formation	BP	16	5	10	21
GO:0015995	chlorophyll biosynthetic process	BP	16	4	2	16
GO:0042335	cuticle development	BP	16	4	0	7
GO:0032446	protein modification by small protein conjugation	BP	16	4	4	10
GO:0030258	lipid modification	BP	16	3	6	20
GO:0009640	photomorphogenesis	BP	16	3	2	13
GO:0009735	response to cytokinin	BP	16	3	3	22
GO:0006816	calcium ion transport	BP	16	2	10	24
GO:0042547	cell wall modification involved in multidimensional cell growth	BP	16	2	0	7
GO:0009630	gravitropism	BP	16	2	5	22
GO:0000226	microtubule cytoskeleton organization	BP	16	2	5	22
GO:0016071	mRNA metabolic process	BP	16	2	13	17
GO:0009629	response to gravity	BP	16	2	5	24
GO:0010193	response to ozone	BP	15	8	3	9
GO:0072329	monocarboxylic acid catabolic process	BP	15	7	10	31
GO:0050778	positive regulation of immune response	BP	15	7	2	19
GO:0002684	positive regulation of immune system process	BP	15	7	2	19
GO:0045089	positive regulation of innate immune response	BP	15	7	2	18
GO:0052545	callose localization	BP	15	6	10	24
GO:0051049	regulation of transport	BP	15	5	9	21
GO:0031047	gene silencing by RNA	BP	15	4	3	11
GO:0016567	protein ubiquitination	BP	15	4	3	10
GO:0043632	modification-dependent macromolecule catabolic process	BP	15	3	7	13
GO:0019941	modification-dependent protein catabolic process	BP	15	3	7	13
GO:0006511	ubiquitin-dependent protein catabolic process	BP	15	3	6	12
GO:0043085	positive regulation of catalytic activity	BP	15	2	5	13
GO:0044093	positive regulation of molecular function	BP	15	2	5	13
GO:0006487	protein N-linked glycosylation	BP	15	2	4	3
GO:0006586	indolalkylamine metabolic process	BP	15	1	8	13
GO:0010648	negative regulation of cell communication	BP	15	1	1	13
GO:0009968	negative regulation of signal transduction	BP	15	1	1	13
GO:0023057	negative regulation of signaling	BP	15	1	1	13
GO:0009451	RNA modification	BP	15	1	9	13
GO:0006568	tryptophan metabolic process	BP	15	1	8	13
GO:0009123	nucleoside monophosphate metabolic process	BP	15	0	10	20
GO:0009126	purine nucleoside monophosphate metabolic process	BP	15	0	10	18
GO:0009167	purine ribonucleoside monophosphate metabolic process	BP	15	0	10	18
GO:0009161	ribonucleoside monophosphate metabolic process	BP	15	0	10	20
GO:0035670	plant-type ovary development	BP	14	8	10	28
GO:0009615	response to virus	BP	14	8	1	10
GO:0044038	cell wall macromolecule biosynthetic process	BP	14	7	6	24
GO:0070592	cell wall polysaccharide biosynthetic process	BP	14	7	6	24
GO:0070589	cellular component macromolecule biosynthetic process	BP	14	7	6	24
GO:0010431	seed maturation	BP	14	6	6	14
GO:0009742	brassinosteroid mediated signaling pathway	BP	14	5	1	4
GO:0071367	cellular response to brassinosteroid stimulus	BP	14	5	1	4
GO:0071383	cellular response to steroid hormone stimulus	BP	14	5	1	4
GO:0009855	determination of bilateral symmetry	BP	14	5	1	10
GO:0048859	formation of anatomical boundary	BP	14	5	0	4
GO:0010160	formation of organ boundary	BP	14	5	0	4
GO:0045017	glycerolipid biosynthetic process	BP	14	5	6	17
GO:0048545	response to steroid hormone	BP	14	5	1	4
GO:0009799	specification of symmetry	BP	14	5	1	10
GO:0043401	steroid hormone mediated signaling pathway	BP	14	5	1	4
GO:0009834	plant-type secondary cell wall biogenesis	BP	14	4	4	11
GO:0009668	plastid membrane organization	BP	14	4	6	15
GO:0035303	regulation of dephosphorylation	BP	14	4	10	12
GO:0035304	regulation of protein dephosphorylation	BP	14	4	10	12
GO:0010027	thylakoid membrane organization	BP	14	4	6	15
GO:0000038	very long-chain fatty acid metabolic process	BP	14	4	1	10
GO:0010286	heat acclimation	BP	14	3	3	12
GO:0034754	cellular hormone metabolic process	BP	14	2	5	24
GO:0010087	phloem or xylem histogenesis	BP	14	2	2	13
GO:0010498	proteasomal protein catabolic process	BP	14	2	7	17
GO:0040034	regulation of development, heterochronic	BP	14	2	2	19
GO:0010051	xylem and phloem pattern formation	BP	14	1	2	14
GO:0046034	ATP metabolic process	BP	14	0	9	16
GO:0002237	response to molecule of bacterial origin	BP	13	9	2	5
GO:0048481	ovule development	BP	13	8	10	27
GO:0010224	response to UV-B	BP	13	8	17	31
GO:0009062	fatty acid catabolic process	BP	13	7	6	24
GO:0042886	amide transport	BP	13	6	6	22
GO:0034599	cellular response to oxidative stress	BP	13	6	4	18
GO:0034614	cellular response to reactive oxygen species	BP	13	6	3	17
GO:0052315	phytoalexin biosynthetic process	BP	13	6	2	2
GO:0052314	phytoalexin metabolic process	BP	13	6	2	2
GO:0019344	cysteine biosynthetic process	BP	13	5	13	26
GO:0006534	cysteine metabolic process	BP	13	5	13	27
GO:0052542	defense response by callose deposition	BP	13	5	9	19
GO:0010413	glucuronoxylan metabolic process	BP	13	5	5	22
GO:0009064	glutamine family amino acid metabolic process	BP	13	5	7	7
GO:0051321	meiotic cell cycle	BP	13	5	3	15
GO:0043269	regulation of ion transport	BP	13	5	9	21
GO:0009070	serine family amino acid biosynthetic process	BP	13	5	13	27
GO:0045492	xylan biosynthetic process	BP	13	5	5	22
GO:0046474	glycerophospholipid biosynthetic process	BP	13	4	6	15
GO:0042127	regulation of cell proliferation	BP	13	4	5	12
GO:0016117	carotenoid biosynthetic process	BP	13	3	4	13
GO:0016116	carotenoid metabolic process	BP	13	3	7	19
GO:0071365	cellular response to auxin stimulus	BP	13	3	4	21
GO:0048449	floral organ formation	BP	13	3	6	21
GO:0006417	regulation of translation	BP	13	3	5	13
GO:0010218	response to far red light	BP	13	3	7	17
GO:0016109	tetraterpenoid biosynthetic process	BP	13	3	4	13
GO:0016108	tetraterpenoid metabolic process	BP	13	3	7	19
GO:0016101	diterpenoid metabolic process	BP	13	2	5	10
GO:0015804	neutral amino acid transport	BP	13	2	4	10
GO:0009312	oligosaccharide biosynthetic process	BP	13	2	4	6
GO:0009828	plant-type cell wall loosening	BP	13	2	0	6
GO:1902531	regulation of intracellular signal transduction	BP	13	2	0	4
GO:0006949	syncytium formation	BP	13	2	1	8
GO:0051607	defense response to virus	BP	12	8	1	7
GO:0002253	activation of immune response	BP	12	7	2	14
GO:0002218	activation of innate immune response	BP	12	7	2	14
GO:0009682	induced systemic resistance	BP	12	7	2	19
GO:0046283	anthocyanin-containing compound metabolic process	BP	12	6	16	28
GO:0015833	peptide transport	BP	12	6	5	19
GO:0010199	organ boundary specification between lateral organs and the meristem	BP	12	5	0	3
GO:0010039	response to iron ion	BP	12	5	4	13
GO:0009900	dehiscence	BP	12	4	1	4
GO:1901293	nucleoside phosphate biosynthetic process	BP	12	4	6	21
GO:0009165	nucleotide biosynthetic process	BP	12	4	6	21
GO:0043549	regulation of kinase activity	BP	12	4	1	8
GO:0042325	regulation of phosphorylation	BP	12	4	2	8
GO:0045859	regulation of protein kinase activity	BP	12	4	1	8
GO:0001932	regulation of protein phosphorylation	BP	12	4	2	8
GO:0051338	regulation of transferase activity	BP	12	4	2	9
GO:0010103	stomatal complex morphogenesis	BP	12	4	4	10
GO:0070301	cellular response to hydrogen peroxide	BP	12	3	3	13
GO:0042744	hydrogen peroxide catabolic process	BP	12	3	0	9
GO:0044419	interspecies interaction between organisms	BP	12	3	0	11
GO:0009808	lignin metabolic process	BP	12	3	9	27
GO:0019751	polyol metabolic process	BP	12	3	7	8
GO:0006084	acetyl-CoA metabolic process	BP	12	2	3	11
GO:0006637	acyl-CoA metabolic process	BP	12	2	3	12
GO:0008643	carbohydrate transport	BP	12	2	4	7
GO:0052546	cell wall pectin metabolic process	BP	12	2	4	9
GO:0009658	chloroplast organization	BP	12	2	2	17
GO:0006457	protein folding	BP	12	2	3	11
GO:0035383	thioester metabolic process	BP	12	2	3	12
GO:0006636	unsaturated fatty acid biosynthetic process	BP	12	2	5	5
GO:0033559	unsaturated fatty acid metabolic process	BP	12	2	5	5
GO:0010876	lipid localization	BP	12	1	5	11
GO:0046364	monosaccharide biosynthetic process	BP	12	1	8	17
GO:0010647	positive regulation of cell communication	BP	12	1	1	4
GO:0015824	proline transport	BP	12	1	4	10
GO:0043248	proteasome assembly	BP	12	1	5	9
GO:0017038	protein import	BP	12	1	6	13
GO:0045595	regulation of cell differentiation	BP	12	1	6	18
GO:0051788	response to misfolded protein	BP	12	1	5	9
GO:0010026	trichome differentiation	BP	12	1	11	23
GO:0010090	trichome morphogenesis	BP	12	1	9	22
GO:0030029	actin filament-based process	BP	12	0	6	15
GO:0006200	ATP catabolic process	BP	12	0	7	15
GO:0009125	nucleoside monophosphate catabolic process	BP	12	0	7	15
GO:0009128	purine nucleoside monophosphate catabolic process	BP	12	0	7	15
GO:0009169	purine ribonucleoside monophosphate catabolic process	BP	12	0	7	15
GO:0009269	response to desiccation	BP	12	0	9	13
GO:0009158	ribonucleoside monophosphate catabolic process	BP	12	0	7	15
GO:0006826	iron ion transport	BP	11	7	8	24
GO:0000278	mitotic cell cycle	BP	11	5	6	14
GO:0006857	oligopeptide transport	BP	11	5	5	19
GO:0071241	cellular response to inorganic substance	BP	11	4	3	14
GO:0032104	regulation of response to extracellular stimulus	BP	11	4	0	3
GO:0032107	regulation of response to nutrient levels	BP	11	4	0	3
GO:0009734	auxin-activated signaling pathway	BP	11	3	4	20
GO:0006342	chromatin silencing	BP	11	3	3	10
GO:0034440	lipid oxidation	BP	11	3	6	18
GO:0045814	negative regulation of gene expression, epigenetic	BP	11	3	3	10
GO:0006733	oxidoreduction coenzyme metabolic process	BP	11	3	13	25
GO:0010345	suberin biosynthetic process	BP	11	3	1	3
GO:0010166	wax metabolic process	BP	11	3	0	5
GO:0046351	disaccharide biosynthetic process	BP	11	2	4	6
GO:0010102	lateral root morphogenesis	BP	11	2	7	13
GO:0009831	plant-type cell wall modification involved in multidimensional cell growth	BP	11	2	0	6
GO:0010101	post-embryonic root morphogenesis	BP	11	2	7	13
GO:0051302	regulation of cell division	BP	11	2	0	14
GO:0009637	response to blue light	BP	11	2	7	18
GO:0019932	second-messenger-mediated signaling	BP	11	2	1	8
GO:0009850	auxin metabolic process	BP	11	1	10	20
GO:0071482	cellular response to light stimulus	BP	11	1	2	5
GO:0071478	cellular response to radiation	BP	11	1	2	5
GO:0048508	embryonic meristem development	BP	11	1	2	6
GO:0042436	indole-containing compound catabolic process	BP	11	1	4	8
GO:0098660	inorganic ion transmembrane transport	BP	11	1	5	7
GO:0006869	lipid transport	BP	11	1	5	9
GO:0010106	cellular response to iron ion starvation	BP	10	7	7	20
GO:0009864	induced systemic resistance, jasmonic acid mediated signaling pathway	BP	10	6	0	8
GO:1900056	negative regulation of leaf senescence	BP	10	6	1	1
GO:2000024	regulation of leaf development	BP	10	6	1	1
GO:1900055	regulation of leaf senescence	BP	10	6	1	1
GO:0009816	defense response to bacterium, incompatible interaction	BP	10	5	3	6
GO:0009700	indole phytoalexin biosynthetic process	BP	10	5	2	2
GO:0046217	indole phytoalexin metabolic process	BP	10	5	2	2
GO:0051241	negative regulation of multicellular organismal process	BP	10	5	10	30
GO:0048581	negative regulation of post-embryonic development	BP	10	5	10	30
GO:0010120	camalexin biosynthetic process	BP	10	4	1	1
GO:0052317	camalexin metabolic process	BP	10	4	1	1
GO:0019395	fatty acid oxidation	BP	10	3	5	15
GO:0009809	lignin biosynthetic process	BP	10	3	7	19
GO:0051247	positive regulation of protein metabolic process	BP	10	3	6	12
GO:0044403	symbiosis, encompassing mutualism through parasitism	BP	10	3	0	10
GO:0006766	vitamin metabolic process	BP	10	3	3	6
GO:0006575	cellular modified amino acid metabolic process	BP	10	2	11	25
GO:0071281	cellular response to iron ion	BP	10	2	3	11
GO:0071248	cellular response to metal ion	BP	10	2	3	11
GO:0016102	diterpenoid biosynthetic process	BP	10	2	4	9
GO:0016571	histone methylation	BP	10	2	7	19
GO:0034660	ncRNA metabolic process	BP	10	2	14	33
GO:0051640	organelle localization	BP	10	2	4	14
GO:0015748	organophosphate ester transport	BP	10	2	5	13
GO:0008213	protein alkylation	BP	10	2	7	19
GO:0006479	protein methylation	BP	10	2	7	19
GO:0043408	regulation of MAPK cascade	BP	10	2	0	4
GO:0010089	xylem development	BP	10	2	1	8
GO:0009074	aromatic amino acid family catabolic process	BP	10	1	6	10
GO:0009851	auxin biosynthetic process	BP	10	1	6	14
GO:0009756	carbohydrate mediated signaling	BP	10	1	4	5
GO:0098655	cation transmembrane transport	BP	10	1	5	8
GO:0071322	cellular response to carbohydrate stimulus	BP	10	1	5	9
GO:0043562	cellular response to nitrogen levels	BP	10	1	2	4
GO:0007276	gamete generation	BP	10	1	6	10
GO:0019319	hexose biosynthetic process	BP	10	1	6	15
GO:0009684	indoleacetic acid biosynthetic process	BP	10	1	4	12
GO:0009683	indoleacetic acid metabolic process	BP	10	1	5	13
GO:0098662	inorganic cation transmembrane transport	BP	10	1	5	7
GO:0048232	male gamete generation	BP	10	1	3	5
GO:0055046	microgametogenesis	BP	10	1	1	4
GO:0070646	protein modification by small protein removal	BP	10	1	2	7
GO:0001558	regulation of cell growth	BP	10	1	1	4
GO:0022604	regulation of cell morphogenesis	BP	10	1	1	3
GO:1901419	regulation of response to alcohol	BP	10	1	1	11
GO:0051510	regulation of unidimensional cell growth	BP	10	1	1	3
GO:0010182	sugar mediated signaling pathway	BP	10	1	4	5
GO:0045490	pectin catabolic process	BP	10	0	0	7
GO:0009838	abscission	BP	9	5	2	6
GO:0043090	amino acid import	BP	9	5	6	10
GO:0009901	anther dehiscence	BP	9	4	1	3
GO:0051274	beta-glucan biosynthetic process	BP	9	4	2	10
GO:0030244	cellulose biosynthetic process	BP	9	3	2	9
GO:0009581	detection of external stimulus	BP	9	3	2	2
GO:0055065	metal ion homeostasis	BP	9	3	6	11
GO:0032270	positive regulation of cellular protein metabolic process	BP	9	3	4	10
GO:0010214	seed coat development	BP	9	3	4	11
GO:0010025	wax biosynthetic process	BP	9	3	0	5
GO:0042398	cellular modified amino acid biosynthetic process	BP	9	2	10	20
GO:0009685	gibberellin metabolic process	BP	9	2	3	9
GO:0009084	glutamine family amino acid biosynthetic process	BP	9	2	5	6
GO:0072524	pyridine-containing compound metabolic process	BP	9	2	11	23
GO:0033043	regulation of organelle organization	BP	9	2	7	25
GO:0008380	RNA splicing	BP	9	2	8	14
GO:0098656	anion transmembrane transport	BP	9	1	2	3
GO:0022412	cellular process involved in reproduction in multicellular organism	BP	9	1	4	5
GO:0006974	cellular response to DNA damage stimulus	BP	9	1	3	9
GO:0071489	cellular response to red or far red light	BP	9	1	2	3
GO:0006635	fatty acid beta-oxidation	BP	9	1	5	15
GO:0046218	indolalkylamine catabolic process	BP	9	1	4	5
GO:0048235	pollen sperm cell differentiation	BP	9	1	1	3
GO:0051130	positive regulation of cellular component organization	BP	9	1	6	18
GO:0043543	protein acylation	BP	9	1	2	3
GO:0010017	red or far-red light signaling pathway	BP	9	1	2	3
GO:0048829	root cap development	BP	9	1	2	7
GO:0042214	terpene metabolic process	BP	9	1	4	11
GO:0006569	tryptophan catabolic process	BP	9	1	4	5
GO:0070417	cellular response to cold	BP	9	0	0	11
GO:0009646	response to absence of light	BP	8	7	4	4
GO:0009718	anthocyanin-containing compound biosynthetic process	BP	8	5	16	20
GO:2000242	negative regulation of reproductive process	BP	8	5	5	23
GO:0010583	response to cyclopentenone	BP	8	5	6	23
GO:0015996	chlorophyll catabolic process	BP	8	4	8	17
GO:0051187	cofactor catabolic process	BP	8	4	8	17
GO:0022611	dormancy process	BP	8	4	5	12
GO:0009648	photoperiodism	BP	8	4	4	17
GO:0046149	pigment catabolic process	BP	8	4	8	18
GO:0006787	porphyrin-containing compound catabolic process	BP	8	4	8	17
GO:0010162	seed dormancy process	BP	8	4	5	12
GO:0033015	tetrapyrrole catabolic process	BP	8	4	8	17
GO:0009805	coumarin biosynthetic process	BP	8	3	8	22
GO:0009804	coumarin metabolic process	BP	8	3	8	22
GO:0052386	cell wall thickening	BP	8	2	5	16
GO:0009902	chloroplast relocation	BP	8	2	2	11
GO:0051656	establishment of organelle localization	BP	8	2	2	11
GO:0051667	establishment of plastid localization	BP	8	2	2	11
GO:0009686	gibberellin biosynthetic process	BP	8	2	3	8
GO:0010229	inflorescence development	BP	8	2	1	23
GO:0007126	meiotic nuclear division	BP	8	2	2	10
GO:0000280	nuclear division	BP	8	2	4	12
GO:0015931	nucleobase-containing compound transport	BP	8	2	5	16
GO:0006862	nucleotide transport	BP	8	2	2	12
GO:0048285	organelle fission	BP	8	2	5	13
GO:0051644	plastid localization	BP	8	2	2	11
GO:0043161	proteasome-mediated ubiquitin-dependent protein catabolic process	BP	8	2	5	9
GO:2000280	regulation of root development	BP	8	2	2	9
GO:0048506	regulation of timing of meristematic phase transition	BP	8	2	1	11
GO:0048510	regulation of timing of transition from vegetative to reproductive phase	BP	8	2	1	11
GO:0044275	cellular carbohydrate catabolic process	BP	8	1	3	10
GO:0006995	cellular response to nitrogen starvation	BP	8	1	0	3
GO:0006281	DNA repair	BP	8	1	3	9
GO:0006094	gluconeogenesis	BP	8	1	6	15
GO:0000023	maltose metabolic process	BP	8	1	5	13
GO:0006739	NADP metabolic process	BP	8	1	10	22
GO:0006740	NADPH regeneration	BP	8	1	10	22
GO:0046496	nicotinamide nucleotide metabolic process	BP	8	1	11	23
GO:0006098	pentose-phosphate shunt	BP	8	1	10	22
GO:0006655	phosphatidylglycerol biosynthetic process	BP	8	1	1	5
GO:0046471	phosphatidylglycerol metabolic process	BP	8	1	1	5
GO:0010638	positive regulation of organelle organization	BP	8	1	6	18
GO:0006813	potassium ion transport	BP	8	1	2	3
GO:0019362	pyridine nucleotide metabolic process	BP	8	1	11	23
GO:0000305	response to oxygen radical	BP	8	1	3	4
GO:0000303	response to superoxide	BP	8	1	3	4
GO:0019252	starch biosynthetic process	BP	8	1	6	14
GO:0030036	actin cytoskeleton organization	BP	8	0	3	11
GO:0007015	actin filament organization	BP	8	0	2	11
GO:0006928	cellular component movement	BP	8	0	4	8
GO:0006184	GTP catabolic process	BP	8	0	1	5
GO:0046039	GTP metabolic process	BP	8	0	1	5
GO:1901069	guanosine-containing compound catabolic process	BP	8	0	1	5
GO:1901068	guanosine-containing compound metabolic process	BP	8	0	1	6
GO:0016556	mRNA modification	BP	8	0	5	3
GO:0006598	polyamine catabolic process	BP	8	0	5	17
GO:0006595	polyamine metabolic process	BP	8	0	6	19
GO:0080129	proteasome core complex assembly	BP	8	0	5	8
GO:0044087	regulation of cellular component biogenesis	BP	8	0	2	8
GO:0009749	response to glucose	BP	8	0	2	13
GO:0046246	terpene biosynthetic process	BP	8	0	1	5
GO:0019216	regulation of lipid metabolic process	BP	7	6	2	8
GO:0090487	secondary metabolite catabolic process	BP	7	6	9	22
GO:0009407	toxin catabolic process	BP	7	6	9	22
GO:1901699	cellular response to nitrogen compound	BP	7	5	0	11
GO:0002831	regulation of response to biotic stimulus	BP	7	5	0	4
GO:0009955	adaxial/abaxial pattern specification	BP	7	4	0	14
GO:0051094	positive regulation of developmental process	BP	7	4	5	20
GO:0010029	regulation of seed germination	BP	7	4	5	19
GO:1900140	regulation of seedling development	BP	7	4	6	21
GO:0009625	response to insect	BP	7	4	5	12
GO:0006888	ER to Golgi vesicle-mediated transport	BP	7	3	3	8
GO:0035821	modification of morphology or physiology of other organism	BP	7	3	0	11
GO:0010191	mucilage metabolic process	BP	7	3	3	8
GO:0048359	mucilage metabolic process involved in seed coat development	BP	7	3	3	8
GO:0048573	photoperiodism, flowering	BP	7	3	4	17
GO:0046173	polyol biosynthetic process	BP	7	3	5	5
GO:0009066	aspartate family amino acid metabolic process	BP	7	2	6	9
GO:0046488	phosphatidylinositol metabolic process	BP	7	2	5	8
GO:0010942	positive regulation of cell death	BP	7	2	1	4
GO:0006561	proline biosynthetic process	BP	7	2	3	1
GO:0006560	proline metabolic process	BP	7	2	3	2
GO:0072522	purine-containing compound biosynthetic process	BP	7	2	5	11
GO:0009260	ribonucleotide biosynthetic process	BP	7	2	4	9
GO:0046390	ribose phosphate biosynthetic process	BP	7	2	4	9
GO:0055076	transition metal ion homeostasis	BP	7	2	5	5
GO:0006040	amino sugar metabolic process	BP	7	1	1	2
GO:0006875	cellular metal ion homeostasis	BP	7	1	3	7
GO:0009567	double fertilization forming a zygote and endosperm	BP	7	1	2	3
GO:0009566	fertilization	BP	7	1	2	3
GO:0034470	ncRNA processing	BP	7	1	13	30
GO:0032269	negative regulation of cellular protein metabolic process	BP	7	1	1	4
GO:0051248	negative regulation of protein metabolic process	BP	7	1	1	4
GO:0051170	nuclear import	BP	7	1	2	5
GO:0051169	nuclear transport	BP	7	1	4	9
GO:0006913	nucleocytoplasmic transport	BP	7	1	4	9
GO:0010207	photosystem II assembly	BP	7	1	7	13
GO:0009410	response to xenobiotic stimulus	BP	7	1	1	4
GO:0022613	ribonucleoprotein complex biogenesis	BP	7	1	10	26
GO:0007034	vacuolar transport	BP	7	1	4	10
GO:0009110	vitamin biosynthetic process	BP	7	1	2	4
GO:0042364	water-soluble vitamin biosynthetic process	BP	7	1	1	4
GO:0006767	water-soluble vitamin metabolic process	BP	7	1	1	4
GO:0030041	actin filament polymerization	BP	7	0	2	8
GO:0045010	actin nucleation	BP	7	0	2	8
GO:0008154	actin polymerization or depolymerization	BP	7	0	2	10
GO:0019400	alditol metabolic process	BP	7	0	1	1
GO:0022610	biological adhesion	BP	7	0	2	8
GO:0007155	cell adhesion	BP	7	0	2	8
GO:0030002	cellular anion homeostasis	BP	7	0	0	0
GO:0030643	cellular phosphate ion homeostasis	BP	7	0	0	0
GO:0072502	cellular trivalent inorganic anion homeostasis	BP	7	0	0	0
GO:0007059	chromosome segregation	BP	7	0	3	4
GO:0072507	divalent inorganic cation homeostasis	BP	7	0	2	6
GO:0010311	lateral root formation	BP	7	0	5	9
GO:0009765	photosynthesis, light harvesting	BP	7	0	6	6
GO:0052541	plant-type cell wall cellulose metabolic process	BP	7	0	3	5
GO:0030838	positive regulation of actin filament polymerization	BP	7	0	2	8
GO:0080040	positive regulation of cellular response to phosphate starvation	BP	7	0	0	0
GO:0051495	positive regulation of cytoskeleton organization	BP	7	0	2	8
GO:0031334	positive regulation of protein complex assembly	BP	7	0	2	8
GO:0032273	positive regulation of protein polymerization	BP	7	0	2	8
GO:0032103	positive regulation of response to external stimulus	BP	7	0	0	0
GO:0032106	positive regulation of response to extracellular stimulus	BP	7	0	0	0
GO:0032109	positive regulation of response to nutrient levels	BP	7	0	0	0
GO:0009787	regulation of abscisic acid-activated signaling pathway	BP	7	0	1	11
GO:0032956	regulation of actin cytoskeleton organization	BP	7	0	2	8
GO:0030832	regulation of actin filament length	BP	7	0	2	8
GO:0030833	regulation of actin filament polymerization	BP	7	0	2	8
GO:0032970	regulation of actin filament-based process	BP	7	0	2	8
GO:0008064	regulation of actin polymerization or depolymerization	BP	7	0	2	8
GO:0051493	regulation of cytoskeleton organization	BP	7	0	2	10
GO:0043254	regulation of protein complex assembly	BP	7	0	2	8
GO:0032880	regulation of protein localization	BP	7	0	3	7
GO:0032271	regulation of protein polymerization	BP	7	0	2	8
GO:0001510	RNA methylation	BP	7	0	0	2
GO:0005985	sucrose metabolic process	BP	7	0	3	5
GO:0006260	DNA replication	BP	6	5	9	20
GO:0051240	positive regulation of multicellular organismal process	BP	6	4	4	22
GO:0015802	basic amino acid transport	BP	6	3	1	5
GO:0045165	cell fate commitment	BP	6	3	6	14
GO:0098586	cellular response to virus	BP	6	3	0	4
GO:0009108	coenzyme biosynthetic process	BP	6	3	5	10
GO:0010227	floral organ abscission	BP	6	3	0	4
GO:0051701	interaction with host	BP	6	3	0	10
GO:0044003	modification by symbiont of host morphology or physiology	BP	6	3	0	10
GO:0051817	modification of morphology or physiology of other organism involved in symbiotic interaction	BP	6	3	0	10
GO:0052018	modulation by symbiont of RNA levels in host	BP	6	3	0	4
GO:0052249	modulation of RNA levels in other organism involved in symbiotic interaction	BP	6	3	0	4
GO:0009910	negative regulation of flower development	BP	6	3	5	22
GO:0009616	virus induced gene silencing	BP	6	3	0	4
GO:0009067	aspartate family amino acid biosynthetic process	BP	6	2	6	7
GO:0000911	cytokinesis by cell plate formation	BP	6	2	2	7
GO:0032506	cytokinetic process	BP	6	2	2	7
GO:0006818	hydrogen transport	BP	6	2	8	13
GO:0016226	iron-sulfur cluster assembly	BP	6	2	3	4
GO:0031163	metallo-sulfur cluster assembly	BP	6	2	3	4
GO:1903047	mitotic cell cycle process	BP	6	2	3	8
GO:0000281	mitotic cytokinesis	BP	6	2	2	7
GO:1902410	mitotic cytokinetic process	BP	6	2	2	7
GO:0033674	positive regulation of kinase activity	BP	6	2	0	3
GO:0045937	positive regulation of phosphate metabolic process	BP	6	2	0	3
GO:0010562	positive regulation of phosphorus metabolic process	BP	6	2	0	3
GO:0042327	positive regulation of phosphorylation	BP	6	2	0	3
GO:0045860	positive regulation of protein kinase activity	BP	6	2	0	3
GO:0031401	positive regulation of protein modification process	BP	6	2	4	9
GO:0001934	positive regulation of protein phosphorylation	BP	6	2	0	3
GO:0051347	positive regulation of transferase activity	BP	6	2	1	4
GO:0015992	proton transport	BP	6	2	8	13
GO:0006164	purine nucleotide biosynthetic process	BP	6	2	5	7
GO:0009152	purine ribonucleotide biosynthetic process	BP	6	2	4	5
GO:0009894	regulation of catabolic process	BP	6	2	2	8
GO:0071900	regulation of protein serine/threonine kinase activity	BP	6	2	1	5
GO:0005992	trehalose biosynthetic process	BP	6	2	2	4
GO:0005991	trehalose metabolic process	BP	6	2	2	4
GO:0003333	amino acid transmembrane transport	BP	6	1	2	0
GO:0071368	cellular response to cytokinin stimulus	BP	6	1	3	17
GO:0010143	cutin biosynthetic process	BP	6	1	1	5
GO:0042158	lipoprotein biosynthetic process	BP	6	1	0	1
GO:0042157	lipoprotein metabolic process	BP	6	1	0	2
GO:0033673	negative regulation of kinase activity	BP	6	1	0	3
GO:0045936	negative regulation of phosphate metabolic process	BP	6	1	0	3
GO:0010563	negative regulation of phosphorus metabolic process	BP	6	1	0	3
GO:0042326	negative regulation of phosphorylation	BP	6	1	0	3
GO:0006469	negative regulation of protein kinase activity	BP	6	1	0	3
GO:0031400	negative regulation of protein modification process	BP	6	1	0	3
GO:0001933	negative regulation of protein phosphorylation	BP	6	1	0	3
GO:0071901	negative regulation of protein serine/threonine kinase activity	BP	6	1	0	3
GO:0051348	negative regulation of transferase activity	BP	6	1	0	3
GO:0031365	N-terminal protein amino acid modification	BP	6	1	0	1
GO:0006498	N-terminal protein lipidation	BP	6	1	0	1
GO:0006499	N-terminal protein myristoylation	BP	6	1	0	1
GO:0009225	nucleotide-sugar metabolic process	BP	6	1	1	3
GO:0015772	oligosaccharide transport	BP	6	1	2	1
GO:0015850	organic hydroxy compound transport	BP	6	1	1	6
GO:0006606	protein import into nucleus	BP	6	1	2	5
GO:0006497	protein lipidation	BP	6	1	0	1
GO:0018377	protein myristoylation	BP	6	1	0	1
GO:0044744	protein targeting to nucleus	BP	6	1	2	5
GO:0042254	ribosome biogenesis	BP	6	1	10	26
GO:0016072	rRNA metabolic process	BP	6	1	9	25
GO:0006364	rRNA processing	BP	6	1	9	25
GO:1902593	single-organism nuclear import	BP	6	1	2	5
GO:0010093	specification of floral organ identity	BP	6	1	1	13
GO:0010092	specification of organ identity	BP	6	1	1	13
GO:0009687	abscisic acid metabolic process	BP	6	0	5	10
GO:0043288	apocarotenoid metabolic process	BP	6	0	5	10
GO:0010540	basipetal auxin transport	BP	6	0	0	3
GO:0072503	cellular divalent inorganic cation homeostasis	BP	6	0	1	4
GO:0044247	cellular polysaccharide catabolic process	BP	6	0	2	7
GO:0071804	cellular potassium ion transport	BP	6	0	2	1
GO:0046916	cellular transition metal ion homeostasis	BP	6	0	3	4
GO:0015980	energy derivation by oxidation of organic compounds	BP	6	0	0	5
GO:0009251	glucan catabolic process	BP	6	0	2	7
GO:0044743	intracellular protein transmembrane import	BP	6	0	4	8
GO:0065002	intracellular protein transmembrane transport	BP	6	0	4	8
GO:1903046	meiotic cell cycle process	BP	6	0	2	6
GO:0007020	microtubule nucleation	BP	6	0	2	8
GO:0046785	microtubule polymerization	BP	6	0	2	8
GO:0031109	microtubule polymerization or depolymerization	BP	6	0	2	8
GO:0009788	negative regulation of abscisic acid-activated signaling pathway	BP	6	0	0	7
GO:1902532	negative regulation of intracellular signal transduction	BP	6	0	0	1
GO:0043407	negative regulation of MAP kinase activity	BP	6	0	0	1
GO:0043409	negative regulation of MAPK cascade	BP	6	0	0	1
GO:1901420	negative regulation of response to alcohol	BP	6	0	0	7
GO:0071805	potassium ion transmembrane transport	BP	6	0	2	1
GO:0051259	protein oligomerization	BP	6	0	4	5
GO:0071806	protein transmembrane transport	BP	6	0	4	8
GO:0044070	regulation of anion transport	BP	6	0	2	7
GO:0043405	regulation of MAP kinase activity	BP	6	0	0	1
GO:0003156	regulation of organ formation	BP	6	0	0	7
GO:2000027	regulation of organ morphogenesis	BP	6	0	0	8
GO:0048504	regulation of timing of organ formation	BP	6	0	0	7
GO:0006714	sesquiterpenoid metabolic process	BP	6	0	6	11
GO:1902644	tertiary alcohol metabolic process	BP	6	0	5	10
GO:0009798	axis specification	BP	5	4	0	14
GO:0098581	detection of external biotic stimulus	BP	5	4	4	10
GO:0098543	detection of other organism	BP	5	4	4	10
GO:0009556	microsporogenesis	BP	5	3	1	4
GO:0048236	plant-type spore development	BP	5	3	1	5
GO:0009943	adaxial/abaxial axis specification	BP	5	2	0	13
GO:0015696	ammonium transport	BP	5	2	1	5
GO:0022411	cellular component disassembly	BP	5	2	3	6
GO:0009817	defense response to fungus, incompatible interaction	BP	5	2	1	9
GO:0006397	mRNA processing	BP	5	2	8	12
GO:0080001	mucilage extrusion from seed coat	BP	5	2	2	3
GO:0031408	oxylipin biosynthetic process	BP	5	2	1	4
GO:0031407	oxylipin metabolic process	BP	5	2	1	4
GO:0006661	phosphatidylinositol biosynthetic process	BP	5	2	3	8
GO:0009944	polarity specification of adaxial/abaxial axis	BP	5	2	0	13
GO:0016441	posttranscriptional gene silencing	BP	5	2	1	4
GO:0035194	posttranscriptional gene silencing by RNA	BP	5	2	1	4
GO:0006109	regulation of carbohydrate metabolic process	BP	5	2	4	17
GO:0031329	regulation of cellular catabolic process	BP	5	2	0	5
GO:0065001	specification of axis polarity	BP	5	2	0	13
GO:0006722	triterpenoid metabolic process	BP	5	2	2	6
GO:0030104	water homeostasis	BP	5	2	1	4
GO:0046348	amino sugar catabolic process	BP	5	1	1	2
GO:0006026	aminoglycan catabolic process	BP	5	1	1	2
GO:0006022	aminoglycan metabolic process	BP	5	1	1	2
GO:0019722	calcium-mediated signaling	BP	5	1	1	5
GO:0042180	cellular ketone metabolic process	BP	5	1	6	17
GO:0043094	cellular metabolic compound salvage	BP	5	1	3	9
GO:0006032	chitin catabolic process	BP	5	1	1	2
GO:0006030	chitin metabolic process	BP	5	1	1	2
GO:0015766	disaccharide transport	BP	5	1	2	1
GO:0006310	DNA recombination	BP	5	1	4	2
GO:1901072	glucosamine-containing compound catabolic process	BP	5	1	1	2
GO:1901071	glucosamine-containing compound metabolic process	BP	5	1	1	2
GO:0034968	histone lysine methylation	BP	5	1	6	15
GO:0009853	photorespiration	BP	5	1	3	9
GO:0009967	positive regulation of signal transduction	BP	5	1	1	4
GO:0023056	positive regulation of signaling	BP	5	1	1	4
GO:0045727	positive regulation of translation	BP	5	1	0	1
GO:0010065	primary meristem tissue development	BP	5	1	0	0
GO:0010068	protoderm histogenesis	BP	5	1	0	0
GO:0010565	regulation of cellular ketone metabolic process	BP	5	1	3	10
GO:0010104	regulation of ethylene-activated signaling pathway	BP	5	1	0	5
GO:0043467	regulation of generation of precursor metabolites and energy	BP	5	1	1	4
GO:0070297	regulation of phosphorelay signal transduction system	BP	5	1	0	5
GO:0080050	regulation of seed development	BP	5	1	0	4
GO:0042762	regulation of sulfur metabolic process	BP	5	1	4	8
GO:0002239	response to oomycetes	BP	5	1	0	1
GO:0015770	sucrose transport	BP	5	1	2	1
GO:0009073	aromatic amino acid family biosynthetic process	BP	5	0	5	13
GO:1901264	carbohydrate derivative transport	BP	5	0	2	7
GO:0006882	cellular zinc ion homeostasis	BP	5	0	1	1
GO:0010588	cotyledon vascular tissue pattern formation	BP	5	0	1	2
GO:0090421	embryonic meristem initiation	BP	5	0	2	6
GO:0016197	endosomal transport	BP	5	0	1	3
GO:0072663	establishment of protein localization to peroxisome	BP	5	0	4	7
GO:0006071	glycerol metabolic process	BP	5	0	0	0
GO:0007127	meiosis I	BP	5	0	2	6
GO:0009086	methionine biosynthetic process	BP	5	0	4	7
GO:0006555	methionine metabolic process	BP	5	0	4	7
GO:0001763	morphogenesis of a branching structure	BP	5	0	5	10
GO:0051782	negative regulation of cell division	BP	5	0	0	3
GO:0043574	peroxisomal transport	BP	5	0	4	7
GO:0007031	peroxisome organization	BP	5	0	4	7
GO:0043068	positive regulation of programmed cell death	BP	5	0	1	3
GO:0010072	primary shoot apical meristem specification	BP	5	0	1	5
GO:0016558	protein import into peroxisome matrix	BP	5	0	4	7
GO:0072662	protein localization to peroxisome	BP	5	0	4	7
GO:0006625	protein targeting to peroxisome	BP	5	0	4	7
GO:0018298	protein-chromophore linkage	BP	5	0	1	2
GO:0010109	regulation of photosynthesis	BP	5	0	1	6
GO:0042548	regulation of photosynthesis, light reaction	BP	5	0	1	2
GO:0010037	response to carbon dioxide	BP	5	0	1	2
GO:0000394	RNA splicing, via endonucleolytic cleavage and ligation	BP	5	0	2	5
GO:0010223	secondary shoot formation	BP	5	0	5	9
GO:0010346	shoot axis formation	BP	5	0	5	9
GO:0005986	sucrose biosynthetic process	BP	5	0	1	1
GO:0046506	sulfolipid biosynthetic process	BP	5	0	0	0
GO:0046505	sulfolipid metabolic process	BP	5	0	0	0
GO:0055069	zinc ion homeostasis	BP	5	0	1	1
GO:0016045	detection of bacterium	BP	4	4	4	10
GO:0043620	regulation of DNA-templated transcription in response to stress	BP	4	4	1	3
GO:0046890	regulation of lipid biosynthetic process	BP	4	4	1	7
GO:0043603	cellular amide metabolic process	BP	4	3	3	7
GO:0032958	inositol phosphate biosynthetic process	BP	4	3	4	3
GO:0043647	inositol phosphate metabolic process	BP	4	3	4	3
GO:0010264	myo-inositol hexakisphosphate biosynthetic process	BP	4	3	4	3
GO:0033517	myo-inositol hexakisphosphate metabolic process	BP	4	3	4	3
GO:0010187	negative regulation of seed germination	BP	4	3	4	4
GO:0000186	activation of MAPKK activity	BP	4	2	0	3
GO:0032147	activation of protein kinase activity	BP	4	2	0	3
GO:0052543	callose deposition in cell wall	BP	4	2	5	15
GO:0071359	cellular response to dsRNA	BP	4	2	0	4
GO:0031050	dsRNA fragmentation	BP	4	2	0	4
GO:0000398	mRNA splicing, via spliceosome	BP	4	2	6	9
GO:0019745	pentacyclic triterpenoid biosynthetic process	BP	4	2	2	4
GO:0019742	pentacyclic triterpenoid metabolic process	BP	4	2	2	4
GO:0070918	production of small RNA involved in gene silencing by RNA	BP	4	2	0	4
GO:0010155	regulation of proton transport	BP	4	2	6	8
GO:0043331	response to dsRNA	BP	4	2	0	4
GO:0000375	RNA splicing, via transesterification reactions	BP	4	2	6	9
GO:0000377	RNA splicing, via transesterification reactions with bulged adenosine as nucleophile	BP	4	2	6	9
GO:0016104	triterpenoid biosynthetic process	BP	4	2	2	4
GO:0010050	vegetative phase change	BP	4	2	1	5
GO:0034219	carbohydrate transmembrane transport	BP	4	1	0	1
GO:0006884	cell volume homeostasis	BP	4	1	1	1
GO:0009992	cellular water homeostasis	BP	4	1	1	1
GO:0010388	cullin deneddylation	BP	4	1	0	0
GO:0009691	cytokinin biosynthetic process	BP	4	1	0	7
GO:0009690	cytokinin metabolic process	BP	4	1	0	11
GO:0009736	cytokinin-activated signaling pathway	BP	4	1	3	15
GO:0002229	defense response to oomycetes	BP	4	1	0	1
GO:0043648	dicarboxylic acid metabolic process	BP	4	1	7	7
GO:0009553	embryo sac development	BP	4	1	8	21
GO:0072666	establishment of protein localization to vacuole	BP	4	1	1	7
GO:0006536	glutamate metabolic process	BP	4	1	3	3
GO:0006891	intra-Golgi vesicle-mediated transport	BP	4	1	3	5
GO:0051703	intraspecies interaction between organisms	BP	4	1	0	0
GO:0015718	monocarboxylic acid transport	BP	4	1	2	10
GO:0010105	negative regulation of ethylene-activated signaling pathway	BP	4	1	0	5
GO:0070298	negative regulation of phosphorelay signal transduction system	BP	4	1	0	5
GO:0007263	nitric oxide mediated signal transduction	BP	4	1	0	2
GO:0010483	pollen tube reception	BP	4	1	0	0
GO:1901421	positive regulation of response to alcohol	BP	4	1	1	4
GO:0043687	post-translational protein modification	BP	4	1	1	1
GO:0000338	protein deneddylation	BP	4	1	0	0
GO:0016579	protein deubiquitination	BP	4	1	0	0
GO:0072665	protein localization to vacuole	BP	4	1	1	7
GO:0006623	protein targeting to vacuole	BP	4	1	1	7
GO:0031537	regulation of anthocyanin metabolic process	BP	4	1	0	8
GO:0045682	regulation of epidermis development	BP	4	1	1	3
GO:0010212	response to ionizing radiation	BP	4	1	0	2
GO:0046903	secretion	BP	4	1	2	2
GO:0042991	transcription factor import into nucleus	BP	4	1	0	0
GO:0010411	xyloglucan metabolic process	BP	4	1	1	4
GO:0030048	actin filament-based movement	BP	4	0	3	4
GO:0009060	aerobic respiration	BP	4	0	0	1
GO:1901928	cadinene biosynthetic process	BP	4	0	0	0
GO:1901926	cadinene metabolic process	BP	4	0	0	0
GO:0070588	calcium ion transmembrane transport	BP	4	0	2	0
GO:0016998	cell wall macromolecule catabolic process	BP	4	0	0	1
GO:0045333	cellular respiration	BP	4	0	0	1
GO:0036294	cellular response to decreased oxygen levels	BP	4	0	2	4
GO:0071456	cellular response to hypoxia	BP	4	0	2	3
GO:0071453	cellular response to oxygen levels	BP	4	0	2	4
GO:0031048	chromatin silencing by small RNA	BP	4	0	2	0
GO:0009704	de-etiolation	BP	4	0	1	2
GO:0045338	farnesyl diphosphate metabolic process	BP	4	0	0	0
GO:0010047	fruit dehiscence	BP	4	0	0	2
GO:0033383	geranyl diphosphate metabolic process	BP	4	0	0	0
GO:0008300	isoprenoid catabolic process	BP	4	0	2	2
GO:0010305	leaf vascular tissue pattern formation	BP	4	0	2	4
GO:0007018	microtubule-based movement	BP	4	0	1	4
GO:0009877	nodulation	BP	4	0	0	0
GO:0009395	phospholipid catabolic process	BP	4	0	0	1
GO:0042550	photosystem I stabilization	BP	4	0	0	0
GO:0009958	positive gravitropism	BP	4	0	0	9
GO:0051262	protein tetramerization	BP	4	0	2	3
GO:0010325	raffinose family oligosaccharide biosynthetic process	BP	4	0	1	1
GO:0010359	regulation of anion channel activity	BP	4	0	2	7
GO:1900424	regulation of defense response to bacterium	BP	4	0	0	1
GO:0051336	regulation of hydrolase activity	BP	4	0	1	0
GO:0034765	regulation of ion transmembrane transport	BP	4	0	2	7
GO:0032412	regulation of ion transmembrane transporter activity	BP	4	0	2	7
GO:2000069	regulation of post-embryonic root development	BP	4	0	0	2
GO:0043455	regulation of secondary metabolic process	BP	4	0	2	9
GO:0034762	regulation of transmembrane transport	BP	4	0	2	7
GO:0022898	regulation of transmembrane transporter activity	BP	4	0	2	7
GO:0032409	regulation of transporter activity	BP	4	0	2	7
GO:1990267	response to transition metal nanoparticle	BP	4	0	8	16
GO:0051762	sesquiterpene biosynthetic process	BP	4	0	0	0
GO:0051761	sesquiterpene metabolic process	BP	4	0	0	0
GO:0010262	somatic embryogenesis	BP	4	0	0	1
GO:0005983	starch catabolic process	BP	4	0	2	6
GO:0016115	terpenoid catabolic process	BP	4	0	2	2
GO:0010048	vernalization response	BP	4	0	0	11
GO:0007166	cell surface receptor signaling pathway	BP	3	4	3	6
GO:0007167	enzyme linked receptor protein signaling pathway	BP	3	4	2	6
GO:0048582	positive regulation of post-embryonic development	BP	3	4	4	18
GO:2000243	positive regulation of reproductive process	BP	3	4	3	11
GO:0007169	transmembrane receptor protein tyrosine kinase signaling pathway	BP	3	4	2	6
GO:0001708	cell fate specification	BP	3	3	6	13
GO:0048465	corolla development	BP	3	3	2	8
GO:0048441	petal development	BP	3	3	2	8
GO:0044277	cell wall disassembly	BP	3	2	2	2
GO:0009830	cell wall modification involved in abscission	BP	3	2	2	2
GO:0034605	cellular response to heat	BP	3	2	2	4
GO:0006182	cGMP biosynthetic process	BP	3	2	1	1
GO:0046068	cGMP metabolic process	BP	3	2	1	1
GO:0009190	cyclic nucleotide biosynthetic process	BP	3	2	1	1
GO:0009187	cyclic nucleotide metabolic process	BP	3	2	1	1
GO:0052652	cyclic purine nucleotide metabolic process	BP	3	2	1	1
GO:0006835	dicarboxylic acid transport	BP	3	2	0	2
GO:0035195	gene silencing by miRNA	BP	3	2	0	4
GO:0006546	glycine catabolic process	BP	3	2	2	3
GO:0006544	glycine metabolic process	BP	3	2	3	4
GO:0009106	lipoate metabolic process	BP	3	2	2	2
GO:0009846	pollen germination	BP	3	2	3	6
GO:0035196	production of miRNAs involved in gene silencing by miRNA	BP	3	2	0	4
GO:0030422	production of siRNA involved in RNA interference	BP	3	2	0	4
GO:0010267	production of ta-siRNAs involved in RNA interference	BP	3	2	0	4
GO:0009956	radial pattern formation	BP	3	2	0	6
GO:0010380	regulation of chlorophyll biosynthetic process	BP	3	2	0	4
GO:0090056	regulation of chlorophyll metabolic process	BP	3	2	0	6
GO:0042752	regulation of circadian rhythm	BP	3	2	6	8
GO:0051193	regulation of cofactor metabolic process	BP	3	2	0	6
GO:1901463	regulation of tetrapyrrole biosynthetic process	BP	3	2	0	4
GO:1901401	regulation of tetrapyrrole metabolic process	BP	3	2	0	6
GO:0016246	RNA interference	BP	3	2	1	4
GO:0009071	serine family amino acid catabolic process	BP	3	2	2	3
GO:0080168	abscisic acid transport	BP	3	1	1	5
GO:0006914	autophagy	BP	3	1	0	2
GO:0007267	cell-cell signaling	BP	3	1	3	3
GO:0071490	cellular response to far red light	BP	3	1	0	2
GO:0048825	cotyledon development	BP	3	1	3	8
GO:0052544	defense response by callose deposition in cell wall	BP	3	1	4	10
GO:0052482	defense response by cell wall thickening	BP	3	1	4	10
GO:0006305	DNA alkylation	BP	3	1	2	6
GO:0006306	DNA methylation	BP	3	1	2	6
GO:0044728	DNA methylation or demethylation	BP	3	1	2	6
GO:0006304	DNA modification	BP	3	1	2	6
GO:0006302	double-strand break repair	BP	3	1	1	3
GO:0000724	double-strand break repair via homologous recombination	BP	3	1	1	1
GO:0006855	drug transmembrane transport	BP	3	1	0	2
GO:0015893	drug transport	BP	3	1	0	2
GO:0010018	far-red light signaling pathway	BP	3	1	0	2
GO:0046864	isoprenoid transport	BP	3	1	1	5
GO:0015851	nucleobase transport	BP	3	1	3	9
GO:0009226	nucleotide-sugar biosynthetic process	BP	3	1	0	1
GO:1900459	positive regulation of brassinosteroid mediated signaling pathway	BP	3	1	0	0
GO:0008284	positive regulation of cell proliferation	BP	3	1	1	6
GO:0042753	positive regulation of circadian rhythm	BP	3	1	1	1
GO:0006863	purine nucleobase transport	BP	3	1	3	9
GO:0072527	pyrimidine-containing compound metabolic process	BP	3	1	5	15
GO:0000725	recombinational repair	BP	3	1	1	1
GO:1900457	regulation of brassinosteroid mediated signaling pathway	BP	3	1	0	0
GO:2000038	regulation of stomatal complex development	BP	3	1	0	2
GO:2000037	regulation of stomatal complex patterning	BP	3	1	0	2
GO:0042493	response to drug	BP	3	1	0	2
GO:0010375	stomatal complex patterning	BP	3	1	0	2
GO:0046865	terpenoid transport	BP	3	1	1	5
GO:0010091	trichome branching	BP	3	1	5	9
GO:0007033	vacuole organization	BP	3	1	8	13
GO:0032857	activation of ARF GTPase activity	BP	3	0	0	0
GO:0032856	activation of Ras GTPase activity	BP	3	0	0	0
GO:0046164	alcohol catabolic process	BP	3	0	3	1
GO:0046185	aldehyde catabolic process	BP	3	0	0	4
GO:0009309	amine biosynthetic process	BP	3	0	4	11
GO:0071695	anatomical structure maturation	BP	3	0	0	1
GO:0032011	ARF protein signal transduction	BP	3	0	0	0
GO:0060919	auxin influx	BP	3	0	0	2
GO:0048445	carpel morphogenesis	BP	3	0	1	8
GO:0042401	cellular biogenic amine biosynthetic process	BP	3	0	4	11
GO:0071470	cellular response to osmotic stress	BP	3	0	3	7
GO:0009631	cold acclimation	BP	3	0	1	6
GO:0030865	cortical cytoskeleton organization	BP	3	0	2	6
GO:0043622	cortical microtubule organization	BP	3	0	2	6
GO:0031122	cytoplasmic microtubule organization	BP	3	0	2	6
GO:0046352	disaccharide catabolic process	BP	3	0	1	3
GO:0009294	DNA mediated transformation	BP	3	0	0	4
GO:0022900	electron transport chain	BP	3	0	8	19
GO:0006897	endocytosis	BP	3	0	1	1
GO:0051552	flavone metabolic process	BP	3	0	2	7
GO:0048439	flower morphogenesis	BP	3	0	0	5
GO:0009835	fruit ripening	BP	3	0	0	1
GO:0006012	galactose metabolic process	BP	3	0	2	2
GO:0009292	genetic transfer	BP	3	0	0	4
GO:0009065	glutamine family amino acid catabolic process	BP	3	0	3	3
GO:0016139	glycoside catabolic process	BP	3	0	0	3
GO:0016137	glycoside metabolic process	BP	3	0	0	3
GO:0050665	hydrogen peroxide biosynthetic process	BP	3	0	2	9
GO:0046219	indolalkylamine biosynthetic process	BP	3	0	2	6
GO:0042343	indole glucosinolate metabolic process	BP	3	0	1	8
GO:0006089	lactate metabolic process	BP	3	0	0	3
GO:0019853	L-ascorbic acid biosynthetic process	BP	3	0	1	1
GO:0019852	L-ascorbic acid metabolic process	BP	3	0	1	1
GO:0030259	lipid glycosylation	BP	3	0	0	2
GO:0009561	megagametogenesis	BP	3	0	3	9
GO:0051596	methylglyoxal catabolic process	BP	3	0	0	3
GO:0019243	methylglyoxal catabolic process to D-lactate	BP	3	0	0	3
GO:0009438	methylglyoxal metabolic process	BP	3	0	0	3
GO:0016099	monoterpenoid biosynthetic process	BP	3	0	1	4
GO:0016098	monoterpenoid metabolic process	BP	3	0	1	4
GO:0006402	mRNA catabolic process	BP	3	0	0	2
GO:0044764	multi-organism cellular process	BP	3	0	0	6
GO:0008285	negative regulation of cell proliferation	BP	3	0	1	0
GO:0000956	nuclear-transcribed mRNA catabolic process	BP	3	0	0	2
GO:0009124	nucleoside monophosphate biosynthetic process	BP	3	0	3	5
GO:0015858	nucleoside transport	BP	3	0	1	3
GO:0009313	oligosaccharide catabolic process	BP	3	0	1	3
GO:1901616	organic hydroxy compound catabolic process	BP	3	0	5	8
GO:0018193	peptidyl-amino acid modification	BP	3	0	2	6
GO:0035335	peptidyl-tyrosine dephosphorylation	BP	3	0	0	0
GO:0009833	plant-type primary cell wall biogenesis	BP	3	0	0	0
GO:0009875	pollen-pistil interaction	BP	3	0	1	2
GO:0015791	polyol transport	BP	3	0	0	0
GO:0031539	positive regulation of anthocyanin metabolic process	BP	3	0	0	0
GO:0032850	positive regulation of ARF GTPase activity	BP	3	0	0	0
GO:0045597	positive regulation of cell differentiation	BP	3	0	1	2
GO:0010455	positive regulation of cell fate commitment	BP	3	0	0	1
GO:0045927	positive regulation of growth	BP	3	0	0	4
GO:0043547	positive regulation of GTPase activity	BP	3	0	0	0
GO:0051345	positive regulation of hydrolase activity	BP	3	0	0	0
GO:0034052	positive regulation of plant-type hypersensitive response	BP	3	0	0	1
GO:0032320	positive regulation of Ras GTPase activity	BP	3	0	0	0
GO:0006301	postreplication repair	BP	3	0	0	2
GO:0080022	primary root development	BP	3	0	1	2
GO:0006473	protein acetylation	BP	3	0	2	2
GO:0051865	protein autoubiquitination	BP	3	0	0	1
GO:0016926	protein desumoylation	BP	3	0	2	7
GO:0010304	PSII associated light-harvesting complex II catabolic process	BP	3	0	1	3
GO:0009127	purine nucleoside monophosphate biosynthetic process	BP	3	0	3	3
GO:0009168	purine ribonucleoside monophosphate biosynthetic process	BP	3	0	3	3
GO:0007265	Ras protein signal transduction	BP	3	0	0	0
GO:1903409	reactive oxygen species biosynthetic process	BP	3	0	2	9
GO:0032312	regulation of ARF GTPase activity	BP	3	0	0	0
GO:0032012	regulation of ARF protein signal transduction	BP	3	0	0	0
GO:0010453	regulation of cell fate commitment	BP	3	0	1	2
GO:0033044	regulation of chromosome organization	BP	3	0	5	7
GO:1900150	regulation of defense response to fungus	BP	3	0	0	1
GO:0009937	regulation of gibberellic acid mediated signaling pathway	BP	3	0	1	0
GO:0033124	regulation of GTP catabolic process	BP	3	0	0	0
GO:0043087	regulation of GTPase activity	BP	3	0	0	0
GO:0009118	regulation of nucleoside metabolic process	BP	3	0	0	0
GO:0030811	regulation of nucleotide catabolic process	BP	3	0	0	0
GO:0006140	regulation of nucleotide metabolic process	BP	3	0	0	0
GO:0033121	regulation of purine nucleotide catabolic process	BP	3	0	0	0
GO:1900542	regulation of purine nucleotide metabolic process	BP	3	0	0	0
GO:0032318	regulation of Ras GTPase activity	BP	3	0	0	0
GO:0046578	regulation of Ras protein signal transduction	BP	3	0	0	0
GO:2000031	regulation of salicylic acid mediated signaling pathway	BP	3	0	0	2
GO:0051056	regulation of small GTPase mediated signal transduction	BP	3	0	0	0
GO:2000035	regulation of stem cell division	BP	3	0	0	2
GO:0080027	response to herbivore	BP	3	0	2	4
GO:0010226	response to lithium ion	BP	3	0	0	1
GO:0009645	response to low light intensity stimulus	BP	3	0	0	4
GO:0010043	response to zinc ion	BP	3	0	7	16
GO:0010395	rhamnogalacturonan I metabolic process	BP	3	0	1	1
GO:0010400	rhamnogalacturonan I side chain metabolic process	BP	3	0	0	0
GO:0009156	ribonucleoside monophosphate biosynthetic process	BP	3	0	3	5
GO:0006401	RNA catabolic process	BP	3	0	0	2
GO:0007264	small GTPase mediated signal transduction	BP	3	0	0	0
GO:0006665	sphingolipid metabolic process	BP	3	0	1	2
GO:0017145	stem cell division	BP	3	0	0	2
GO:0090332	stomatal closure	BP	3	0	0	2
GO:0005987	sucrose catabolic process	BP	3	0	1	3
GO:0048729	tissue morphogenesis	BP	3	0	0	0
GO:0000162	tryptophan biosynthetic process	BP	3	0	2	6
GO:0042761	very long-chain fatty acid biosynthetic process	BP	3	0	1	2
GO:0050688	regulation of defense response to virus	BP	2	5	0	0
GO:0050691	regulation of defense response to virus by host	BP	2	5	0	0
GO:0002697	regulation of immune effector process	BP	2	5	0	0
GO:0009911	positive regulation of flower development	BP	2	4	3	11
GO:0009821	alkaloid biosynthetic process	BP	2	3	0	3
GO:0009820	alkaloid metabolic process	BP	2	3	0	4
GO:0043604	amide biosynthetic process	BP	2	3	3	5
GO:0048446	petal morphogenesis	BP	2	3	1	3
GO:0032352	positive regulation of hormone metabolic process	BP	2	3	4	6
GO:1902930	regulation of alcohol biosynthetic process	BP	2	3	1	4
GO:0051726	regulation of cell cycle	BP	2	3	4	11
GO:0032350	regulation of hormone metabolic process	BP	2	3	4	6
GO:0043200	response to amino acid	BP	2	3	3	5
GO:0015800	acidic amino acid transport	BP	2	2	0	0
GO:0015809	arginine transport	BP	2	2	0	0
GO:0006528	asparagine metabolic process	BP	2	2	2	0
GO:0048598	embryonic morphogenesis	BP	2	2	0	4
GO:0010086	embryonic root morphogenesis	BP	2	2	0	2
GO:0030497	fatty acid elongation	BP	2	2	0	1
GO:0055072	iron ion homeostasis	BP	2	2	3	4
GO:0060862	negative regulation of floral organ abscission	BP	2	2	0	1
GO:0045489	pectin biosynthetic process	BP	2	2	1	3
GO:0010675	regulation of cellular carbohydrate metabolic process	BP	2	2	2	10
GO:0060860	regulation of floral organ abscission	BP	2	2	0	1
GO:0010158	abaxial cell fate specification	BP	2	1	0	5
GO:0015977	carbon fixation	BP	2	1	0	1
GO:0009970	cellular response to sulfate starvation	BP	2	1	1	6
GO:0002213	defense response to insect	BP	2	1	4	8
GO:0051567	histone H3-K9 methylation	BP	2	1	2	5
GO:0006021	inositol biosynthetic process	BP	2	1	1	0
GO:0006020	inositol metabolic process	BP	2	1	4	3
GO:0009717	isoflavonoid biosynthetic process	BP	2	1	0	2
GO:0046287	isoflavonoid metabolic process	BP	2	1	0	2
GO:0009861	jasmonic acid and ethylene-dependent systemic resistance	BP	2	1	2	5
GO:0010358	leaf shaping	BP	2	1	0	5
GO:0010192	mucilage biosynthetic process	BP	2	1	1	5
GO:0048354	mucilage biosynthetic process involved in seed coat development	BP	2	1	1	5
GO:0035264	multicellular organism growth	BP	2	1	0	0
GO:0045596	negative regulation of cell differentiation	BP	2	1	4	12
GO:0009112	nucleobase metabolic process	BP	2	1	2	3
GO:0035265	organ growth	BP	2	1	0	6
GO:0010117	photoprotection	BP	2	1	0	0
GO:0019685	photosynthesis, dark reaction	BP	2	1	0	1
GO:0009896	positive regulation of catabolic process	BP	2	1	2	2
GO:0051052	regulation of DNA metabolic process	BP	2	1	5	9
GO:0010082	regulation of root meristem growth	BP	2	1	1	6
GO:0080113	regulation of seed growth	BP	2	1	0	4
GO:0010449	root meristem growth	BP	2	1	1	6
GO:0032940	secretion by cell	BP	2	1	2	2
GO:0080112	seed growth	BP	2	1	0	4
GO:0019632	shikimate metabolic process	BP	2	1	2	2
GO:0006814	sodium ion transport	BP	2	1	0	2
GO:0048448	stamen morphogenesis	BP	2	1	1	3
GO:0042793	transcription from plastid promoter	BP	2	1	1	4
GO:0042218	1-aminocyclopropane-1-carboxylate biosynthetic process	BP	2	0	0	0
GO:0018871	1-aminocyclopropane-1-carboxylate metabolic process	BP	2	0	0	0
GO:0009688	abscisic acid biosynthetic process	BP	2	0	3	8
GO:0046345	abscisic acid catabolic process	BP	2	0	2	1
GO:0051503	adenine nucleotide transport	BP	2	0	1	3
GO:0019401	alditol biosynthetic process	BP	2	0	1	1
GO:0010021	amylopectin biosynthetic process	BP	2	0	1	2
GO:2000896	amylopectin metabolic process	BP	2	0	1	2
GO:0043289	apocarotenoid biosynthetic process	BP	2	0	3	8
GO:0043290	apocarotenoid catabolic process	BP	2	0	2	1
GO:0006527	arginine catabolic process	BP	2	0	2	1
GO:0019544	arginine catabolic process to glutamate	BP	2	0	2	1
GO:0006525	arginine metabolic process	BP	2	0	2	4
GO:0006754	ATP biosynthetic process	BP	2	0	2	1
GO:0051275	beta-glucan catabolic process	BP	2	0	0	1
GO:0009785	blue light signaling pathway	BP	2	0	1	0
GO:0009760	C4 photosynthesis	BP	2	0	0	0
GO:0015691	cadmium ion transport	BP	2	0	0	2
GO:0055074	calcium ion homeostasis	BP	2	0	1	6
GO:0071483	cellular response to blue light	BP	2	0	1	0
GO:0071366	cellular response to indolebutyric acid stimulus	BP	2	0	0	1
GO:0071417	cellular response to organonitrogen compound	BP	2	0	0	1
GO:0071472	cellular response to salt stress	BP	2	0	2	1
GO:0007349	cellularization	BP	2	0	0	3
GO:0030245	cellulose catabolic process	BP	2	0	0	1
GO:0046514	ceramide catabolic process	BP	2	0	0	0
GO:0006672	ceramide metabolic process	BP	2	0	0	0
GO:0009904	chloroplast accumulation movement	BP	2	0	0	0
GO:0009903	chloroplast avoidance movement	BP	2	0	0	0
GO:0006333	chromatin assembly or disassembly	BP	2	0	2	5
GO:0031087	deadenylation-independent decapping of nuclear-transcribed mRNA	BP	2	0	0	0
GO:0002215	defense response to nematode	BP	2	0	0	2
GO:0051502	diterpene phytoalexin biosynthetic process	BP	2	0	0	0
GO:0051501	diterpene phytoalexin metabolic process	BP	2	0	0	0
GO:0051504	diterpene phytoalexin precursor biosynthetic process pathway	BP	2	0	0	0
GO:0019305	dTDP-rhamnose biosynthetic process	BP	2	0	0	0
GO:0046383	dTDP-rhamnose metabolic process	BP	2	0	0	0
GO:0042732	D-xylose metabolic process	BP	2	0	0	1
GO:0009558	embryo sac cellularization	BP	2	0	0	3
GO:0008333	endosome to lysosome transport	BP	2	0	0	0
GO:0006112	energy reserve metabolic process	BP	2	0	0	4
GO:0001736	establishment of planar polarity	BP	2	0	0	0
GO:0072596	establishment of protein localization to chloroplast	BP	2	0	2	6
GO:0007164	establishment of tissue polarity	BP	2	0	0	0
GO:0097438	exit from dormancy	BP	2	0	2	0
GO:0042727	flavin-containing compound biosynthetic process	BP	2	0	0	1
GO:0042726	flavin-containing compound metabolic process	BP	2	0	0	1
GO:0051553	flavone biosynthetic process	BP	2	0	2	5
GO:0051554	flavonol metabolic process	BP	2	0	0	4
GO:0042353	fucose biosynthetic process	BP	2	0	0	0
GO:0006004	fucose metabolic process	BP	2	0	0	0
GO:0019762	glucosinolate catabolic process	BP	2	0	0	3
GO:0015794	glycerol-3-phosphate transport	BP	2	0	0	0
GO:0005978	glycogen biosynthetic process	BP	2	0	0	4
GO:0005977	glycogen metabolic process	BP	2	0	0	4
GO:0019377	glycolipid catabolic process	BP	2	0	0	0
GO:0019759	glycosinolate catabolic process	BP	2	0	0	3
GO:0046479	glycosphingolipid catabolic process	BP	2	0	0	0
GO:0006687	glycosphingolipid metabolic process	BP	2	0	0	0
GO:0046477	glycosylceramide catabolic process	BP	2	0	0	0
GO:0006677	glycosylceramide metabolic process	BP	2	0	0	0
GO:0019406	hexitol biosynthetic process	BP	2	0	1	1
GO:0006059	hexitol metabolic process	BP	2	0	1	1
GO:0016573	histone acetylation	BP	2	0	1	1
GO:0042344	indole glucosinolate catabolic process	BP	2	0	0	3
GO:0080060	integument development	BP	2	0	0	0
GO:0018393	internal peptidyl-lysine acetylation	BP	2	0	1	1
GO:0006475	internal protein amino acid acetylation	BP	2	0	1	1
GO:0030522	intracellular receptor signaling pathway	BP	2	0	1	0
GO:0015692	lead ion transport	BP	2	0	0	1
GO:0010338	leaf formation	BP	2	0	0	6
GO:0009807	lignan biosynthetic process	BP	2	0	0	1
GO:0009806	lignan metabolic process	BP	2	0	0	1
GO:0046834	lipid phosphorylation	BP	2	0	0	0
GO:0010351	lithium ion transport	BP	2	0	3	4
GO:0007041	lysosomal transport	BP	2	0	0	0
GO:0032984	macromolecular complex disassembly	BP	2	0	0	2
GO:0051235	maintenance of location	BP	2	0	1	5
GO:0019593	mannitol biosynthetic process	BP	2	0	1	1
GO:0019594	mannitol metabolic process	BP	2	0	1	1
GO:0045132	meiotic chromosome segregation	BP	2	0	1	1
GO:0046466	membrane lipid catabolic process	BP	2	0	0	0
GO:0031525	menthol biosynthetic process	BP	2	0	0	2
GO:0031524	menthol metabolic process	BP	2	0	0	2
GO:0080156	mitochondrial mRNA modification	BP	2	0	0	0
GO:0000959	mitochondrial RNA metabolic process	BP	2	0	0	0
GO:1900864	mitochondrial RNA modification	BP	2	0	0	0
GO:0001738	morphogenesis of a polarized epithelium	BP	2	0	0	0
GO:0002009	morphogenesis of an epithelium	BP	2	0	0	0
GO:0044236	multicellular organismal metabolic process	BP	2	0	0	0
GO:0080125	multicellular structure septum development	BP	2	0	0	1
GO:0071836	nectar secretion	BP	2	0	0	0
GO:0010360	negative regulation of anion channel activity	BP	2	0	0	0
GO:0010362	negative regulation of anion channel activity by blue light	BP	2	0	0	0
GO:0032413	negative regulation of ion transmembrane transporter activity	BP	2	0	0	0
GO:0051051	negative regulation of transport	BP	2	0	0	2
GO:0032410	negative regulation of transporter activity	BP	2	0	0	0
GO:0031086	nuclear-transcribed mRNA catabolic process, deadenylation-independent decay	BP	2	0	0	0
GO:0090305	nucleic acid phosphodiester bond hydrolysis	BP	2	0	1	3
GO:0009163	nucleoside biosynthetic process	BP	2	0	2	5
GO:0009142	nucleoside triphosphate biosynthetic process	BP	2	0	2	2
GO:0070925	organelle assembly	BP	2	0	1	4
GO:0042616	paclitaxel metabolic process	BP	2	0	1	0
GO:0046482	para-aminobenzoic acid metabolic process	BP	2	0	4	8
GO:0019321	pentose metabolic process	BP	2	0	2	4
GO:0018394	peptidyl-lysine acetylation	BP	2	0	1	1
GO:0018205	peptidyl-lysine modification	BP	2	0	1	1
GO:0009915	phloem sucrose loading	BP	2	0	1	0
GO:0010233	phloem transport	BP	2	0	1	2
GO:0046854	phosphatidylinositol phosphorylation	BP	2	0	0	0
GO:0009638	phototropism	BP	2	0	0	3
GO:0051781	positive regulation of cell division	BP	2	0	0	4
GO:0046622	positive regulation of organ growth	BP	2	0	0	4
GO:0080136	priming of cellular response to stress	BP	2	0	0	0
GO:0043241	protein complex disassembly	BP	2	0	0	2
GO:0072598	protein localization to chloroplast	BP	2	0	2	6
GO:0050821	protein stabilization	BP	2	0	0	0
GO:0045036	protein targeting to chloroplast	BP	2	0	2	6
GO:0042451	purine nucleoside biosynthetic process	BP	2	0	2	4
GO:0009145	purine nucleoside triphosphate biosynthetic process	BP	2	0	2	1
GO:0015865	purine nucleotide transport	BP	2	0	1	3
GO:0046129	purine ribonucleoside biosynthetic process	BP	2	0	2	4
GO:0009206	purine ribonucleoside triphosphate biosynthetic process	BP	2	0	2	1
GO:0015868	purine ribonucleotide transport	BP	2	0	1	3
GO:0072528	pyrimidine-containing compound biosynthetic process	BP	2	0	0	8
GO:0010361	regulation of anion channel activity by blue light	BP	2	0	0	0
GO:0010928	regulation of auxin mediated signaling pathway	BP	2	0	0	4
GO:0033238	regulation of cellular amine metabolic process	BP	2	0	3	3
GO:0006521	regulation of cellular amino acid metabolic process	BP	2	0	3	3
GO:0040009	regulation of growth rate	BP	2	0	0	4
GO:0019747	regulation of isoprenoid metabolic process	BP	2	0	0	1
GO:0009934	regulation of meristem structural organization	BP	2	0	1	4
GO:0046620	regulation of organ growth	BP	2	0	0	4
GO:0043244	regulation of protein complex disassembly	BP	2	0	0	1
GO:0031647	regulation of protein stability	BP	2	0	0	0
GO:1900376	regulation of secondary metabolite biosynthetic process	BP	2	0	2	8
GO:0060627	regulation of vesicle-mediated transport	BP	2	0	0	0
GO:0048838	release of seed from dormancy	BP	2	0	2	0
GO:0050826	response to freezing	BP	2	0	1	10
GO:0080026	response to indolebutyric acid	BP	2	0	0	1
GO:0010288	response to lead ion	BP	2	0	0	0
GO:0002238	response to molecule of fungal origin	BP	2	0	0	3
GO:0042147	retrograde transport, endosome to Golgi	BP	2	0	0	0
GO:0009231	riboflavin biosynthetic process	BP	2	0	0	1
GO:0006771	riboflavin metabolic process	BP	2	0	0	1
GO:0042455	ribonucleoside biosynthetic process	BP	2	0	2	5
GO:0009201	ribonucleoside triphosphate biosynthetic process	BP	2	0	2	1
GO:1902653	secondary alcohol biosynthetic process	BP	2	0	0	2
GO:1902652	secondary alcohol metabolic process	BP	2	0	0	2
GO:0016106	sesquiterpenoid biosynthetic process	BP	2	0	4	9
GO:0016107	sesquiterpenoid catabolic process	BP	2	0	2	1
GO:0016145	S-glycoside catabolic process	BP	2	0	0	3
GO:0007062	sister chromatid cohesion	BP	2	0	2	2
GO:0030149	sphingolipid catabolic process	BP	2	0	0	0
GO:0080110	sporopollenin biosynthetic process	BP	2	0	4	6
GO:0044273	sulfur compound catabolic process	BP	2	0	0	3
GO:1902645	tertiary alcohol biosynthetic process	BP	2	0	3	8
GO:0006099	tricarboxylic acid cycle	BP	2	0	0	0
GO:0010232	vascular transport	BP	2	0	1	2
GO:0046889	positive regulation of lipid biosynthetic process	BP	1	4	1	5
GO:0045834	positive regulation of lipid metabolic process	BP	1	4	1	5
GO:1902170	cellular response to reactive nitrogen species	BP	1	3	0	5
GO:1902932	positive regulation of alcohol biosynthetic process	BP	1	3	1	3
GO:2000488	positive regulation of brassinosteroid biosynthetic process	BP	1	3	1	3
GO:0046886	positive regulation of hormone biosynthetic process	BP	1	3	1	3
GO:0010893	positive regulation of steroid biosynthetic process	BP	1	3	1	3
GO:0045940	positive regulation of steroid metabolic process	BP	1	3	1	3
GO:0010422	regulation of brassinosteroid biosynthetic process	BP	1	3	1	3
GO:0046885	regulation of hormone biosynthetic process	BP	1	3	1	3
GO:0050810	regulation of steroid biosynthetic process	BP	1	3	1	3
GO:0090030	regulation of steroid hormone biosynthetic process	BP	1	3	1	3
GO:0019218	regulation of steroid metabolic process	BP	1	3	1	3
GO:0097164	ammonium ion metabolic process	BP	1	2	1	0
GO:0006529	asparagine biosynthetic process	BP	1	2	2	0
GO:0052325	cell wall pectin biosynthetic process	BP	1	2	1	3
GO:0070370	cellular heat acclimation	BP	1	2	0	0
GO:0010623	developmental programmed cell death	BP	1	2	0	2
GO:0009880	embryonic pattern specification	BP	1	2	1	1
GO:1901568	fatty acid derivative metabolic process	BP	1	2	0	1
GO:0006541	glutamine metabolic process	BP	1	2	2	1
GO:0010597	green leaf volatile biosynthetic process	BP	1	2	0	1
GO:0006690	icosanoid metabolic process	BP	1	2	0	1
GO:0070981	L-asparagine biosynthetic process	BP	1	2	1	0
GO:0070982	L-asparagine metabolic process	BP	1	2	1	0
GO:0019372	lipoxygenase pathway	BP	1	2	0	1
GO:0010023	proanthocyanidin biosynthetic process	BP	1	2	3	7
GO:0010564	regulation of cell cycle process	BP	1	2	1	4
GO:0009961	response to 1-aminocyclopropane-1-carboxylic acid	BP	1	2	0	0
GO:0010041	response to iron(III) ion	BP	1	2	0	0
GO:0046463	acylglycerol biosynthetic process	BP	1	1	0	2
GO:0006639	acylglycerol metabolic process	BP	1	1	0	4
GO:0046184	aldehyde biosynthetic process	BP	1	1	0	0
GO:0048654	anther morphogenesis	BP	1	1	1	3
GO:0048657	anther wall tapetum cell differentiation	BP	1	1	1	3
GO:0048658	anther wall tapetum development	BP	1	1	1	3
GO:0048656	anther wall tapetum formation	BP	1	1	1	3
GO:0048655	anther wall tapetum morphogenesis	BP	1	1	1	3
GO:0090467	arginine import	BP	1	1	0	0
GO:0015801	aromatic amino acid transport	BP	1	1	0	0
GO:0015810	aspartate transport	BP	1	1	0	0
GO:0008356	asymmetric cell division	BP	1	1	0	4
GO:0009083	branched-chain amino acid catabolic process	BP	1	1	2	2
GO:0009081	branched-chain amino acid metabolic process	BP	1	1	2	4
GO:0015740	C4-dicarboxylate transport	BP	1	1	0	1
GO:0044839	cell cycle G2/M phase transition	BP	1	1	0	1
GO:0044770	cell cycle phase transition	BP	1	1	0	1
GO:0030004	cellular monovalent inorganic cation homeostasis	BP	1	1	3	3
GO:0080029	cellular response to boron-containing substance levels	BP	1	1	1	1
GO:0042938	dipeptide transport	BP	1	1	3	5
GO:0009960	endosperm development	BP	1	1	0	1
GO:0000086	G2/M transition of mitotic cell cycle	BP	1	1	0	1
GO:0006749	glutathione metabolic process	BP	1	1	1	4
GO:0009701	isoflavonoid phytoalexin biosynthetic process	BP	1	1	0	0
GO:0046289	isoflavonoid phytoalexin metabolic process	BP	1	1	0	0
GO:0043092	L-amino acid import	BP	1	1	0	0
GO:0015807	L-amino acid transport	BP	1	1	0	0
GO:0043091	L-arginine import	BP	1	1	0	0
GO:1902023	L-arginine transport	BP	1	1	0	0
GO:0051938	L-glutamate import	BP	1	1	0	0
GO:0015813	L-glutamate transport	BP	1	1	0	0
GO:0015819	lysine transport	BP	1	1	0	0
GO:0097437	maintenance of dormancy	BP	1	1	0	1
GO:0010074	maintenance of meristem identity	BP	1	1	2	11
GO:0010231	maintenance of seed dormancy	BP	1	1	0	1
GO:0044772	mitotic cell cycle phase transition	BP	1	1	0	1
GO:0055067	monovalent inorganic cation homeostasis	BP	1	1	3	4
GO:0046460	neutral lipid biosynthetic process	BP	1	1	0	2
GO:0006638	neutral lipid metabolic process	BP	1	1	0	4
GO:0046113	nucleobase catabolic process	BP	1	1	1	2
GO:0006518	peptide metabolic process	BP	1	1	1	7
GO:0010152	pollen maturation	BP	1	1	0	2
GO:0010508	positive regulation of autophagy	BP	1	1	0	0
GO:0031331	positive regulation of cellular catabolic process	BP	1	1	0	0
GO:0072525	pyridine-containing compound biosynthetic process	BP	1	1	1	1
GO:0042823	pyridoxal phosphate biosynthetic process	BP	1	1	0	0
GO:0042822	pyridoxal phosphate metabolic process	BP	1	1	0	0
GO:0008615	pyridoxine biosynthetic process	BP	1	1	0	0
GO:0008614	pyridoxine metabolic process	BP	1	1	0	0
GO:0006208	pyrimidine nucleobase catabolic process	BP	1	1	1	2
GO:0006206	pyrimidine nucleobase metabolic process	BP	1	1	1	2
GO:0072529	pyrimidine-containing compound catabolic process	BP	1	1	1	2
GO:0010506	regulation of autophagy	BP	1	1	0	0
GO:0043255	regulation of carbohydrate biosynthetic process	BP	1	1	2	8
GO:1902749	regulation of cell cycle G2/M phase transition	BP	1	1	0	1
GO:1901987	regulation of cell cycle phase transition	BP	1	1	0	1
GO:0006275	regulation of DNA replication	BP	1	1	3	6
GO:0042304	regulation of fatty acid biosynthetic process	BP	1	1	0	3
GO:0019217	regulation of fatty acid metabolic process	BP	1	1	0	3
GO:0010389	regulation of G2/M transition of mitotic cell cycle	BP	1	1	0	1
GO:0007346	regulation of mitotic cell cycle	BP	1	1	1	1
GO:1901990	regulation of mitotic cell cycle phase transition	BP	1	1	0	1
GO:0006885	regulation of pH	BP	1	1	3	3
GO:0032881	regulation of polysaccharide metabolic process	BP	1	1	0	3
GO:0010036	response to boron-containing substance	BP	1	1	1	1
GO:0033194	response to hydroperoxide	BP	1	1	0	0
GO:0006982	response to lipid hydroperoxide	BP	1	1	0	0
GO:0010335	response to non-ionic osmotic stress	BP	1	1	0	0
GO:0006278	RNA-dependent DNA replication	BP	1	1	2	0
GO:0048455	stamen formation	BP	1	1	1	3
GO:0048864	stem cell development	BP	1	1	2	11
GO:0048863	stem cell differentiation	BP	1	1	2	11
GO:0019827	stem cell maintenance	BP	1	1	2	11
GO:0010440	stomatal lineage progression	BP	1	1	2	5
GO:0019432	triglyceride biosynthetic process	BP	1	1	0	2
GO:0006641	triglyceride metabolic process	BP	1	1	0	2
GO:0042939	tripeptide transport	BP	1	1	3	5
GO:0015827	tryptophan transport	BP	1	1	0	0
GO:0042819	vitamin B6 biosynthetic process	BP	1	1	0	0
GO:0042816	vitamin B6 metabolic process	BP	1	1	0	0
GO:1902129	(-)-lariciresinol biosynthetic process	BP	1	0	0	1
GO:1902128	(-)-lariciresinol catabolic process	BP	1	0	0	1
GO:1902127	(-)-lariciresinol metabolic process	BP	1	0	0	1
GO:1902123	(-)-pinoresinol catabolic process	BP	1	0	0	1
GO:1901598	(-)-pinoresinol metabolic process	BP	1	0	0	1
GO:1902138	(-)-secoisolariciresinol biosynthetic process	BP	1	0	0	0
GO:1902136	(-)-secoisolariciresinol metabolic process	BP	1	0	0	0
GO:1901708	(+)-3'-hydroxylarreatricin biosynthetic process	BP	1	0	0	0
GO:1902132	(+)-lariciresinol biosynthetic process	BP	1	0	0	1
GO:1902131	(+)-lariciresinol catabolic process	BP	1	0	0	0
GO:1902130	(+)-lariciresinol metabolic process	BP	1	0	0	1
GO:1901709	(+)-larreatricin metabolic process	BP	1	0	0	0
GO:1902125	(+)-pinoresinol catabolic process	BP	1	0	0	1
GO:1902124	(+)-pinoresinol metabolic process	BP	1	0	0	1
GO:1902135	(+)-secoisolariciresinol biosynthetic process	BP	1	0	0	1
GO:1902133	(+)-secoisolariciresinol metabolic process	BP	1	0	0	1
GO:0010541	acropetal auxin transport	BP	1	0	0	1
GO:0051693	actin filament capping	BP	1	0	0	0
GO:0030042	actin filament depolymerization	BP	1	0	0	1
GO:0010618	aerenchyma formation	BP	1	0	0	0
GO:0032973	amino acid export	BP	1	0	3	2
GO:0080144	amino acid homeostasis	BP	1	0	3	2
GO:0046349	amino sugar biosynthetic process	BP	1	0	0	0
GO:0060249	anatomical structure homeostasis	BP	1	0	0	2
GO:0006915	apoptotic process	BP	1	0	0	0
GO:0015700	arsenite transport	BP	1	0	0	2
GO:0009068	aspartate family amino acid catabolic process	BP	1	0	0	1
GO:0010315	auxin efflux	BP	1	0	0	4
GO:0010252	auxin homeostasis	BP	1	0	1	5
GO:0051016	barbed-end actin filament capping	BP	1	0	0	0
GO:0016553	base conversion or substitution editing	BP	1	0	0	1
GO:0006284	base-excision repair	BP	1	0	0	0
GO:0018874	benzoate metabolic process	BP	1	0	2	1
GO:0035445	borate transmembrane transport	BP	1	0	0	1
GO:0046713	borate transport	BP	1	0	1	1
GO:0010268	brassinosteroid homeostasis	BP	1	0	1	5
GO:1901696	cannabinoid biosynthetic process	BP	1	0	3	4
GO:0033500	carbohydrate homeostasis	BP	1	0	1	6
GO:0052575	carbohydrate localization	BP	1	0	0	0
GO:0052576	carbohydrate storage	BP	1	0	0	0
GO:0048462	carpel formation	BP	1	0	0	3
GO:0001906	cell killing	BP	1	0	0	1
GO:0032990	cell part morphogenesis	BP	1	0	0	2
GO:0030031	cell projection assembly	BP	1	0	0	2
GO:0048858	cell projection morphogenesis	BP	1	0	0	2
GO:0030030	cell projection organization	BP	1	0	1	2
GO:0070726	cell wall assembly	BP	1	0	0	1
GO:0006874	cellular calcium ion homeostasis	BP	1	0	0	4
GO:0006878	cellular copper ion homeostasis	BP	1	0	0	0
GO:0001678	cellular glucose homeostasis	BP	1	0	1	0
GO:0006879	cellular iron ion homeostasis	BP	1	0	2	3
GO:0030026	cellular manganese ion homeostasis	BP	1	0	0	1
GO:0043624	cellular protein complex disassembly	BP	1	0	0	1
GO:0071465	cellular response to desiccation	BP	1	0	0	0
GO:0071398	cellular response to fatty acid	BP	1	0	0	1
GO:0071333	cellular response to glucose stimulus	BP	1	0	1	0
GO:0071331	cellular response to hexose stimulus	BP	1	0	1	0
GO:0071326	cellular response to monosaccharide stimulus	BP	1	0	1	0
GO:0071249	cellular response to nitrate	BP	1	0	0	2
GO:0071450	cellular response to oxygen radical	BP	1	0	0	0
GO:0010438	cellular response to sulfur starvation	BP	1	0	1	5
GO:0071451	cellular response to superoxide	BP	1	0	0	0
GO:0010215	cellulose microfibril organization	BP	1	0	0	1
GO:0006935	chemotaxis	BP	1	0	2	3
GO:0042384	cilium assembly	BP	1	0	0	2
GO:0060271	cilium morphogenesis	BP	1	0	0	2
GO:0044782	cilium organization	BP	1	0	1	2
GO:0009800	cinnamic acid biosynthetic process	BP	1	0	3	10
GO:0009803	cinnamic acid metabolic process	BP	1	0	3	10
GO:0032922	circadian regulation of gene expression	BP	1	0	0	0
GO:1902241	copal-8-ol diphosphate(3-) metabolic process	BP	1	0	0	0
GO:0055070	copper ion homeostasis	BP	1	0	1	0
GO:0080051	cutin transport	BP	1	0	0	2
GO:0016554	cytidine to uridine editing	BP	1	0	0	0
GO:0033962	cytoplasmic mRNA processing body assembly	BP	1	0	0	0
GO:0006189	'de novo' IMP biosynthetic process	BP	1	0	1	1
GO:0010204	defense response signaling pathway, resistance gene-independent	BP	1	0	1	2
GO:0050829	defense response to Gram-negative bacterium	BP	1	0	0	0
GO:0050830	defense response to Gram-positive bacterium	BP	1	0	0	0
GO:0009593	detection of chemical stimulus	BP	1	0	0	6
GO:0009726	detection of endogenous stimulus	BP	1	0	0	1
GO:0009727	detection of ethylene stimulus	BP	1	0	0	1
GO:0016046	detection of fungus	BP	1	0	0	1
GO:0009720	detection of hormone stimulus	BP	1	0	0	1
GO:0048262	determination of dorsal/ventral asymmetry	BP	1	0	1	0
GO:0034312	diol biosynthetic process	BP	1	0	0	1
GO:0034311	diol metabolic process	BP	1	0	0	1
GO:0044364	disruption of cells of other organism	BP	1	0	0	1
GO:0016103	diterpenoid catabolic process	BP	1	0	0	1
GO:0006261	DNA-dependent DNA replication	BP	1	0	3	13
GO:0006354	DNA-templated transcription, elongation	BP	1	0	2	0
GO:0006353	DNA-templated transcription, termination	BP	1	0	0	1
GO:0009953	dorsal/ventral pattern formation	BP	1	0	1	0
GO:0009559	embryo sac central cell differentiation	BP	1	0	0	2
GO:0007029	endoplasmic reticulum organization	BP	1	0	0	0
GO:0071786	endoplasmic reticulum tubular network organization	BP	1	0	0	0
GO:0007032	endosome organization	BP	1	0	1	1
GO:0048730	epidermis morphogenesis	BP	1	0	0	0
GO:1902222	erythrose 4-phosphate/phosphoenolpyruvate family amino acid catabolic process	BP	1	0	2	5
GO:1902221	erythrose 4-phosphate/phosphoenolpyruvate family amino acid metabolic process	BP	1	0	2	6
GO:0042439	ethanolamine-containing compound metabolic process	BP	1	0	3	2
GO:1901503	ether biosynthetic process	BP	1	0	0	1
GO:1901502	ether catabolic process	BP	1	0	0	0
GO:0018904	ether metabolic process	BP	1	0	0	1
GO:0006887	exocytosis	BP	1	0	1	0
GO:0030198	extracellular matrix organization	BP	1	0	0	1
GO:0043062	extracellular structure organization	BP	1	0	0	1
GO:0015908	fatty acid transport	BP	1	0	0	2
GO:0007292	female gamete generation	BP	1	0	5	4
GO:0051555	flavonol biosynthetic process	BP	1	0	0	2
GO:0010582	floral meristem determinacy	BP	1	0	1	2
GO:0048464	flower calyx development	BP	1	0	0	0
GO:0009396	folic acid-containing compound biosynthetic process	BP	1	0	1	1
GO:0006760	folic acid-containing compound metabolic process	BP	1	0	2	3
GO:0030388	fructose 1,6-bisphosphate metabolic process	BP	1	0	0	0
GO:0006002	fructose 6-phosphate metabolic process	BP	1	0	1	1
GO:0006000	fructose metabolic process	BP	1	0	0	0
GO:0080127	fruit septum development	BP	1	0	0	0
GO:0033385	geranylgeranyl diphosphate metabolic process	BP	1	0	0	0
GO:0045487	gibberellin catabolic process	BP	1	0	0	1
GO:0042593	glucose homeostasis	BP	1	0	1	2
[truncated: 2,418 more rows]
