# Supplementary material for: Ionomic and transcriptomic analyses of two cotton cultivars (Gossypium hirsutum L.) provide insights into the ion balance mechanism of cotton under salt stress
Source: PLoS One. 2019 Dec 23;14(12):e0226776. doi: 10.1371/journal.pone.0226776 (PMC6927655; doi:10.1371/journal.pone.0226776)
Supplement: S4 Table — (XLS) [file pone.0226776.s006.xls]

## Sheet: Table S2
Table S4The number of DEGs related to ion homeostasis of X45 and L24 under SL/CK and SH/CK.
GO.ID	Related functional type	Term	Number
			X45-SL/ CK	X45-SH/CK	L24-SL/CK	L24-SH/CK
GO:0022804	Ion transport and homeostasis	active transmembrane transporter activity	29	4	13	34
GO:0098660		inorganic ion transmembrane transport	11	1	5	7
GO:0046907		intracellular transport	117	32	45	114
GO:0032413		negative regulation of ion transmembrane transporter activity	2	0	0	0
GO:0043271		negative regulation of ion transport	0	0	0	2
GO:0032410		negative regulation of transporter activity	2	0	0	0
GO:0034762		regulation of transmembrane transport	4	0	2	7
GO:0022898		regulation of transmembrane transporter activity	4	0	2	7
GO:0051049		regulation of transport	15	5	9	21
GO:0032409		regulation of transporter activity	4	0	2	7
GO:0004888		transmembrane signaling receptor activity	2	2	3	7
GO:0055085		transmembrane transport	58	5	22	54
GO:0022857		transmembrane transporter activity	53	9	29	69
GO:1902495		transmembrane transporter complex	0	0	0	1
GO:0005215		transporter activity	57	10	31	76
GO:1990351		transporter complex	0	0	0	1
GO:0015297		antiporter activity	4	2	2	7
GO:0043167		ion binding	197	41	99	242
GO:0005216		ion channel activity	5	0	1	5
GO:0050801		ion homeostasis	50	8	16	34
GO:0034220		ion transmembrane transport	24	2	9	17
GO:0015075		ion transmembrane transporter activity	45	8	21	56
GO:0006811		ion transport	158	40	54	148
GO:0019725		cellular homeostasis	42	7	15	33
GO:0006873		cellular ion homeostasis	36	5	13	30
GO:0034765		regulation of ion transmembrane transport	4	0	2	7
GO:0032412		regulation of ion transmembrane transporter activity	4	0	2	7
GO:0043269		regulation of ion transport	13	5	9	21
GO:0043169	Cation Homeostasis	cation binding	129	25	62	149
GO:0005261		cation channel activity	2	0	0	2
GO:0055080		cation homeostasis	30	7	16	32
GO:0098655		cation transmembrane transport	10	1	5	8
GO:0008324		cation transmembrane transporter activity	26	5	11	26
GO:0006812		cation transport	86	21	33	103
GO:0015491		cation:cation antiporter activity	1	1	0	1
GO:0019829		cation-transporting ATPase activity	6	0	5	5
GO:0030003		cellular cation homeostasis	28	5	13	28
GO:0072503		cellular divalent inorganic cation homeostasis	6	0	1	4
GO:0072507		divalent inorganic cation homeostasis	7	0	2	6
GO:0072511		divalent inorganic cation transport	32	6	13	40
GO:0098662		inorganic cation transmembrane transport	10	1	5	7
GO:0022890		inorganic cation transmembrane transporter activity	18	3	6	14
GO:0005451		monovalent cation:proton antiporter activity	0	1	0	0
GO:0055067		monovalent inorganic cation homeostasis	1	1	3	4
GO:0015077		monovalent inorganic cation transmembrane transporter activity	9	2	3	10
GO:0015672		monovalent inorganic cation transport	25	5	14	26
GO:0015298		solute:cation antiporter activity	4	2	0	2
GO:0015294		solute:cation symporter activity	7	1	2	4
GO:0072510		trivalent inorganic cation transmembrane transporter activity	1	0	0	0
GO:0043168	Anion homeostasis	anion binding	84	17	55	124
GO:0005253		anion channel activity	3	0	1	2
GO:0055081		anion homeostasis	23	1	4	3
GO:0098656		anion transmembrane transport	9	1	2	3
GO:0008509		anion transmembrane transporter activity	24	4	13	36
GO:0043225		anion transmembrane-transporting ATPase activity	2	0	0	5
GO:0006820		anion transport	104	25	29	85
GO:0015301		anion:anion antiporter activity	0	0	2	4
GO:0015296		anion:cation symporter activity	0	0	1	0
GO:0030002		cellular anion homeostasis	7	0	0	0
GO:0072502		cellular trivalent inorganic anion homeostasis	7	0	0	0
GO:0005452		inorganic anion exchanger activity	0	0	1	1
GO:0098661		inorganic anion transmembrane transport	1	0	0	1
GO:0015103		inorganic anion transmembrane transporter activity	8	2	6	18
GO:0015698		inorganic anion transport	52	12	13	48
GO:0010360		negative regulation of anion channel activity	2	0	0	0
GO:0010362		negative regulation of anion channel activity by blue light	2	0	0	0
GO:0010359		regulation of anion channel activity	4	0	2	7
GO:0010361		regulation of anion channel activity by blue light	2	0	0	0
GO:0044070		regulation of anion transport	6	0	2	7
GO:0072506		trivalent inorganic anion homeostasis	19	1	0	1
GO:0046916	Metal ion	cellular transition metal ion homeostasis	6	0	3	4
GO:0070838		divalent metal ion transport	32	6	13	40
GO:0046872		metal ion binding	123	25	60	141
GO:0055065		metal ion homeostasis	9	3	6	11
GO:0046873		metal ion transmembrane transporter activity	14	2	3	7
GO:0030001		metal ion transport	67	19	20	74
GO:0051139		metal ion:proton antiporter activity	0	0	0	1
GO:0010959		regulation of metal ion transport	0	1	0	3
GO:0010038		response to metal ion	67	11	43	107
GO:0051238		sequestering of metal ion	1	0	1	2
GO:0046914		transition metal ion binding	62	14	26	73
GO:0055076		transition metal ion homeostasis	7	2	5	5
GO:0046915		transition metal ion transmembrane transporter activity	5	1	1	3
GO:0000041		transition metal ion transport	23	11	11	46
GO:0006875		cellular metal ion homeostasis	7	1	3	7
GO:0071248		cellular response to metal ion	10	2	3	11
GO:0005347	ATPase activity	ATP transmembrane transporter activity	2	0	0	1
GO:0016887		ATPase activity	21	0	17	28
GO:0042623		ATPase activity, coupled	18	0	13	20
GO:0043492		ATPase activity, coupled to movement of substances	15	0	7	13
GO:0042625		ATPase activity, coupled to transmembrane movement of ions	7	0	5	8
GO:0015662		ATPase activity, coupled to transmembrane movement of ions, phosphorylative mechanism	4	0	3	0
GO:0044769		ATPase activity, coupled to transmembrane movement of ions, rotational mechanism	1	0	2	3
GO:0042626		ATPase activity, coupled to transmembrane movement of substances	15	0	7	13
GO:0035725	Sodium	sodium ion transmembrane transport	0	1	0	0
GO:0015081		sodium ion transmembrane transporter activity	1	1	0	0
GO:0006814		sodium ion transport	2	1	0	2
GO:0015385		sodium:proton antiporter activity	0	1	0	0
GO:0036442	H+	hydrogen-exporting ATPase activity	0	0	1	3
GO:0015078		hydrogen ion transmembrane transporter activity	4	2	3	7
GO:0030007	Potassium	cellular potassium ion homeostasis	0	1	0	0
GO:0071804		cellular potassium ion transport	6	0	2	1
GO:0051365		cellular response to potassium ion starvation	0	0	0	1
GO:0005242		inward rectifier potassium channel activity	0	0	0	2
GO:0005267		potassium channel activity	1	0	0	2
GO:0030955		potassium ion binding	1	0	0	0
GO:0071435		potassium ion export	1	0	2	0
GO:0055075		potassium ion homeostasis	0	1	0	1
GO:0010107		potassium ion import	1	0	0	1
GO:0071805		potassium ion transmembrane transport	6	0	2	1
GO:0015079		potassium ion transmembrane transporter activity	4	0	0	2
GO:0006813		potassium ion transport	8	1	2	3
GO:0043266		regulation of potassium ion transport	0	0	0	1
GO:0005262	Calcium	calcium channel activity	1	0	0	2
GO:0005509		calcium ion binding	10	1	8	15
GO:0055074		calcium ion homeostasis	2	0	1	6
GO:0070588		calcium ion transmembrane transport	4	0	2	0
GO:0015085		calcium ion transmembrane transporter activity	5	0	1	3
GO:0006816		calcium ion transport	16	2	10	24
GO:0015368		calcium:cation antiporter activity	1	0	0	1
GO:0015369		calcium:proton antiporter activity	0	0	0	1
GO:0005432		calcium:sodium antiporter activity	1	0	0	0
GO:0005544		calcium-dependent phospholipid binding	1	0	2	0
GO:0010857		calcium-dependent protein kinase activity	1	0	0	0
GO:0004698		calcium-dependent protein kinase C activity	1	0	0	0
GO:0009931		calcium-dependent protein serine/threonine kinase activity	1	0	0	0
GO:0019722		calcium-mediated signaling	5	1	1	5
GO:0005388		calcium-transporting ATPase activity	4	0	1	0
GO:0006874		cellular calcium ion homeostasis	1	0	0	4
GO:0005516		calmodulin binding	19	3	12	19
GO:0004683		calmodulin-dependent protein kinase activity	4	2	0	4
GO:0051592		response to calcium ion	0	0	0	1
GO:0051208		sequestering of calcium ion	1	0	0	0
GO:0080139	Boron and borate	borate efflux transmembrane transporter activity	0	0	1	1
GO:0046715		borate transmembrane transporter activity	1	0	1	1
GO:0046713		borate transport	1	0	1	1
GO:0080138		borate uptake transmembrane transporter activity	1	0	0	0
GO:0080169		cellular response to boron-containing substance deprivation	0	1	0	0
GO:0080029		cellular response to boron-containing substance levels	1	1	1	1
GO:0010036		response to boron-containing substance	1	1	1	1
GO:0046870	Cadmium	cadmium ion binding	0	0	0	2
GO:0070574		cadmium ion transmembrane transport	0	0	0	1
GO:0015086		cadmium ion transmembrane transporter activity	2	0	0	1
GO:0015691		cadmium ion transport	2	0	0	2
GO:0046686		response to cadmium ion	48	6	31	82
GO:0000287	Magnesium	magnesium ion binding	10	1	3	4
GO:0015095		magnesium ion transmembrane transporter activity	0	0	1	1
GO:0015693		magnesium ion transport	0	0	1	1
GO:0006879	Iron	cellular iron ion homeostasis	1	0	2	3
GO:0071281		cellular response to iron ion	10	2	3	11
GO:0010106		cellular response to iron ion starvation	10	7	7	20
GO:0015091		ferric iron transmembrane transporter activity	1	0	0	0
GO:0000293		ferric-chelate reductase activity	1	0	1	3
GO:0015408		ferric-transporting ATPase activity	1	0	0	0
GO:0008198		ferrous iron binding	0	0	1	3
GO:0015603		iron chelate transmembrane transporter activity	1	0	0	0
GO:0005506		iron ion binding	15	4	7	33
GO:0055072		iron ion homeostasis	2	2	3	4
GO:0034755		iron ion transmembrane transport	0	0	1	1
GO:0005381		iron ion transmembrane transporter activity	2	1	1	1
GO:0006826		iron ion transport	11	7	8	24
GO:0051980		iron-nicotianamine transmembrane transporter activity	1	0	0	0
GO:0034757		negative regulation of iron ion transport	0	0	0	2
GO:0034756		regulation of iron ion transport	0	1	0	2
GO:0010039		response to iron ion	12	5	4	13
GO:0010041		response to iron(III) ion	1	2	0	0
GO:0051537	Iron-sulfur	2 iron, 2 sulfur cluster binding	0	0	1	3
GO:0051539		4 iron, 4 sulfur cluster binding	0	0	1	3
GO:0016226		iron-sulfur cluster assembly	6	2	3	4
GO:0051536		iron-sulfur cluster binding	1	0	3	8
GO:0005315	Shosphate	inorganic phosphate transmembrane transporter activity	1	0	1	2
GO:0071917		triose-phosphate transmembrane transporter activity	0	0	1	3
GO:0009670		triose-phosphate:phosphate antiporter activity	0	0	1	3
GO:0030643		cellular phosphate ion homeostasis	7	0	0	0
GO:0055062		phosphate ion homeostasis	19	1	0	1
GO:0035435		phosphate ion transmembrane transport	1	0	0	0
GO:0015114		phosphate ion transmembrane transporter activity	4	0	1	0
GO:0006817		phosphate ion transport	19	0	1	0
GO:1901677		phosphate transmembrane transporter activity	6	0	3	10
GO:0000103	Sulfate and sulfur	sulfate assimilation	0	0	1	1
GO:0015116		sulfate transmembrane transporter activity	1	0	0	5
GO:0008272		sulfate transport	1	0	0	7
GO:1901681		sulfur compound binding	3	0	0	2
GO:1901682		sulfur compound transmembrane transporter activity	1	0	0	5
GO:0051176		positive regulation of sulfur metabolic process	1	0	0	1
GO:0006882	Zinc	cellular zinc ion homeostasis	5	0	1	1
GO:0010043		response to zinc ion	3	0	7	16
GO:0008270		zinc ion binding	32	7	15	24
GO:0055069		zinc ion homeostasis	5	0	1	1
GO:0071577		zinc ion transmembrane transport	1	0	0	0
GO:0005385		zinc ion transmembrane transporter activity	1	0	0	1
GO:0006829		zinc ion transport	1	0	0	1
GO:0080160	Selenate and selenium	selenate transport	0	0	0	5
GO:0001887		selenium compound metabolic process	0	0	2	1
GO:0015115	Silicate	silicate transmembrane transporter activity	1	0	0	0
GO:0015708		silicate transport	1	0	0	0
GO:0006878	Copper	cellular copper ion homeostasis	1	0	0	0
GO:0005507		copper ion binding	9	1	6	15
GO:0055070		copper ion homeostasis	1	0	1	0
GO:0006825		copper ion transport	0	0	1	1
GO:0046688		response to copper ion	0	0	1	0
GO:0032791	lead	lead ion binding	2	0	0	0
GO:0015692		lead ion transport	2	0	0	1
GO:0030026	Manganese	cellular manganese ion homeostasis	1	0	0	1
GO:0030145		manganese ion binding	4	1	0	0
GO:0055071		manganese ion homeostasis	1	0	0	1
GO:0005384		manganese ion transmembrane transporter activity	1	1	0	0
GO:0006828		manganese ion transport	1	0	0	0
GO:0010042		response to manganese ion	1	0	0	0
GO:0050897	Cobalt	cobalt ion binding	3	1	3	3
GO:0033176	Proton	proton-transporting V-type ATPase complex	0	0	0	2
GO:0033179		proton-transporting V-type ATPase, V0 domain	0	0	0	2
GO:0010155		regulation of proton transport	4	2	6	8
GO:0015299		solute:proton antiporter activity	3	2	0	2
GO:0015295		solute:proton symporter activity	7	1	1	2
GO:0000326	Vacuolar function	protein storage vacuole	0	0	1	3
GO:0016471		vacuolar proton-transporting V-type ATPase complex	0	0	0	2
GO:0000220		vacuolar proton-transporting V-type ATPase, V0 domain	0	0	0	2
